# Supplementary material for: Mg20.66Al12.24Zn20.04
Source: IUCrdata. 2025 Apr 11;10(Pt 4):x250306. doi: 10.1107/S2414314625003062 (PMC12054752; doi:10.1107/S2414314625003062)
Supplement: Supplementary file 1 [file x-10-x250306-sup1.cif]

##############################################################################
#                                                                            #
# This CIF contains the data for a data article accepted for                 #
# publication in IUCrData. It conforms to the requirements of                #
# Notes for Authors for IUCrData, and has been                               #
# peer reviewed under the auspices of IUCrData.                              #
#                                                                            #
# Full details of the Crystallographic Information File format               #
# are given in the paper "The Crystallographic Information File (CIF):       #
# a New Standard Archive File for Crystallography" by S. R. Hall, F. H.      #
# Allen and I. D. Brown [Acta Cryst. (1991), A47, 655-685].                  #
#                                                                            #
# The current version of the core CIF dictionary is obtainable from          #
# ftp://ftp.iucr.org/pub/cif_core.dic.                                       #
#                                                                            #
# Software is freely available for graphical display of the structure(s)     #
# in this CIF. For information consult the CIF software page                 #
# http://www.iucr.org/resources/cif/software.                                #
#                                                                            #
# This file may be used for bona fide research purposes within the           #
# scientific community so long as proper attribution is given to the data    # 
# article from which it was obtained.                                        #
#                                                                            #
##############################################################################
data_I
_audit_creation_method     'SHELXL-2018/3'
_journal_date_recd_electronic     2025-03-18
_journal_date_accepted     2025-04-03
_journal_name_full     'IUCrData'
_journal_year     2025
_journal_volume     10
_journal_issue      4
_journal_page_first     0
_journal_page_last     0
_journal_paper_category     HI
_journal_paper_doi     10.1107/S2414314625003062
_journal_coeditor_code     HB4508
_publ_contact_author_name     'Changzeng Fan'
_publ_contact_author_address
;
State Key Laboratory of Metastable Materials Science and
Technology,Yanshan University, Qinhuangdao 066004, People\#8217;s Republic of
China
Hebei Key Lab for Optimizing Metal Product Technology and Performance, Yanshan
University, Qinhuangdao, Hebei 066004, People\#8217;s Republic of China.
;
_publ_contact_author_email     'chzfan@ysu.edu.cn'
_publ_contact_author_fax     ?
_publ_contact_author_phone     ?
_publ_section_title
;
Mg~20.66~Al~12.24~Zn~20.04~
;
loop_
    _publ_author_name
    _publ_author_footnote
    _publ_author_address
    'Yu, Jingchao' .
;
State Key Laboratory of Metastable Materials Science and Technology
Yanshan University
Qinhuangdao 066004
People's Republic of China
;
    'Liu, Yibo' .
;
State Key Laboratory of Metastable Materials Science and Technology
Yanshan University
Qinhuangdao 066004
People's Republic of China
;
    'Liu, Huizi' .
;
State Key Laboratory of Metastable Materials Science and Technology
Yanshan University
Qinhuangdao 066004
People's Republic of China
;
    'Wen, Bin' .
;
State Key Laboratory of Metastable Materials Science and Technology
Yanshan University
Qinhuangdao 066004
People's Republic of China
;
    'Zhang, Lifeng' .
;
School of Mechanical and Materials Engineering
North China University of Technology
Beijing
People's Republic of China
;
    'Fan, Changzeng' .
;
State Key Laboratory of Metastable Materials Science and Technology
Yanshan University
Qinhuangdao 066004
People's Republic of China
Hebei Key Lab for Optimizing Metal Product Technology and Performance
Yanshan University
Qinhuangdao 066004
People's Republic of China
;
_publ_section_synopsis
;
The title single-crystal (icosamagnesium dodecaaluminium icosazinc), was
obtained during the synthesis of an Mg--Al--Zn alloy at high pressure and
temperature. There are significant difference between the current model and
that of previous studies.
;
_chemical_name_systematic
;
Icosamagnesium dodecaaluminium icosazinc
;
_chemical_name_common     ?
_chemical_formula_moiety     ?
_chemical_formula_sum     'Mg 20.66 Al 12.24 Zn 20.04'
_chemical_formula_iupac     'Mg20.66 Al12.24 Zn20.04'
_chemical_formula_weight     2143.54
_chemical_melting_point     ?
_space_group_crystal_system     cubic
_space_group_name_H-M_alt     'I m -3'
_space_group_name_Hall     '-I 2 2 3'
loop_
    _space_group_symop_operation_xyz
    'x, y, z'
    '-x, -y, z'
    '-x, y, -z'
    'x, -y, -z'
    'z, x, y'
    'z, -x, -y'
    '-z, -x, y'
    '-z, x, -y'
    'y, z, x'
    '-y, z, -x'
    'y, -z, -x'
    '-y, -z, x'
    'x+1/2, y+1/2, z+1/2'
    '-x+1/2, -y+1/2, z+1/2'
    '-x+1/2, y+1/2, -z+1/2'
    'x+1/2, -y+1/2, -z+1/2'
    'z+1/2, x+1/2, y+1/2'
    'z+1/2, -x+1/2, -y+1/2'
    '-z+1/2, -x+1/2, y+1/2'
    '-z+1/2, x+1/2, -y+1/2'
    'y+1/2, z+1/2, x+1/2'
    '-y+1/2, z+1/2, -x+1/2'
    'y+1/2, -z+1/2, -x+1/2'
    '-y+1/2, -z+1/2, x+1/2'
    '-x, -y, -z'
    'x, y, -z'
    'x, -y, z'
    '-x, y, z'
    '-z, -x, -y'
    '-z, x, y'
    'z, x, -y'
    'z, -x, y'
    '-y, -z, -x'
    'y, -z, x'
    '-y, z, x'
    'y, z, -x'
    '-x+1/2, -y+1/2, -z+1/2'
    'x+1/2, y+1/2, -z+1/2'
    'x+1/2, -y+1/2, z+1/2'
    '-x+1/2, y+1/2, z+1/2'
    '-z+1/2, -x+1/2, -y+1/2'
    '-z+1/2, x+1/2, y+1/2'
    'z+1/2, x+1/2, -y+1/2'
    'z+1/2, -x+1/2, y+1/2'
    '-y+1/2, -z+1/2, -x+1/2'
    'y+1/2, -z+1/2, x+1/2'
    '-y+1/2, z+1/2, x+1/2'
    'y+1/2, z+1/2, -x+1/2'
_cell_length_a     14.2100(8)
_cell_length_b     14.2100(8)
_cell_length_c     14.2100(8)
_cell_angle_alpha     90
_cell_angle_beta     90
_cell_angle_gamma     90
_cell_volume     2869.3(5)
_cell_formula_units_Z     3
_cell_measurement_reflns_used     2565
_cell_measurement_theta_min     3.16
_cell_measurement_theta_max     26.95
_cell_measurement_temperature     296(2)
_exptl_crystal_description     lump
_exptl_crystal_colour     gray
_exptl_crystal_size_max     0.08
_exptl_crystal_size_mid     0.06
_exptl_crystal_size_min     0.06
_exptl_crystal_density_diffrn     3.719
_exptl_crystal_density_meas     ?
_exptl_crystal_density_method     ?
_exptl_crystal_F_000     3024
_exptl_absorpt_coefficient_mu     12.910
_exptl_absorpt_correction_type     multi-scan
_exptl_absorpt_process_details
;
(SADABS; Krause <i>et al.</i>,  2015)
;
_exptl_absorpt_correction_T_min     0.4955
_exptl_absorpt_correction_T_max     0.5233
_diffrn_ambient_temperature     296(2)
_diffrn_source     ?
_diffrn_radiation_type     MoK\a
_diffrn_radiation_wavelength     0.71073
_diffrn_measurement_device_type     'Bruker D8 Venture Photon 100 CMOS'
_diffrn_measurement_method     \w
_diffrn_detector_area_resol_mean     ?
_diffrn_reflns_number     6786
_diffrn_reflns_av_R_equivalents     0.1800
_diffrn_reflns_av_unetI/netI     0.0750
_diffrn_reflns_theta_min     2.867
_diffrn_reflns_theta_max     25.019
_diffrn_reflns_theta_full     25.019
_diffrn_measured_fraction_theta_max     0.998
_diffrn_measured_fraction_theta_full     0.998
_diffrn_reflns_limit_h_min     -15
_diffrn_reflns_limit_h_max     16
_diffrn_reflns_limit_k_min     -12
_diffrn_reflns_limit_k_max     16
_diffrn_reflns_limit_l_min     -16
_diffrn_reflns_limit_l_max     11
_refine_special_details     ?
_reflns_number_total     481
_reflns_number_gt     309
_reflns_threshold_expression     'I > 2\s(I)'
_refine_ls_structure_factor_coef     Fsqd
_refine_ls_matrix_type     full
_refine_ls_R_factor_all     0.1159
_refine_ls_R_factor_gt     0.0606
_refine_ls_wR_factor_gt     0.1120
_refine_ls_wR_factor_ref     0.1287
_refine_ls_goodness_of_fit_ref     1.081
_refine_ls_restrained_S_all     1.081
_refine_ls_number_reflns     481
_refine_ls_number_parameters     46
_refine_ls_number_restraints     0
_refine_ls_hydrogen_treatment     undef
_refine_ls_weighting_scheme     calc
_refine_ls_weighting_details
                      'w=1/[\s^2^(Fo^2^)+(0.0585P)^2^] where P=(Fo^2^+2Fc^2^)/3'
_atom_sites_solution_hydrogens     .
_atom_sites_solution_primary     dual
_atom_sites_solution_secondary     ?
_refine_ls_shift/su_max     0.000
_refine_ls_shift/su_mean     0.000
_refine_diff_density_max     1.211
_refine_diff_density_min     -0.886
_refine_ls_extinction_method
;
<i>SHELXL2018/3</i> (Sheldrick, 2015b)
;
_refine_ls_extinction_coef     0.00051(13)
_refine_ls_extinction_expression
                                  'Fc^*^=kFc[1+0.001xFc^2^\l^3^/sin(2\q)]^-1/4^'
loop_
    _atom_type_symbol
    _atom_type_description
    _atom_type_scat_dispersion_real
    _atom_type_scat_dispersion_imag
    _atom_type_scat_source
    'Al' 'Al' 0.0645 0.0514
                         'International Tables Vol C Tables 4.2.6.8 and 6.1.1.4'
    'Mg' 'Mg' 0.0486 0.0363
                         'International Tables Vol C Tables 4.2.6.8 and 6.1.1.4'
    'Zn' 'Zn' 0.2839 1.4301
                         'International Tables Vol C Tables 4.2.6.8 and 6.1.1.4'
_computing_data_collection
;
APEX3 (Bruker, 2015)
;
_computing_cell_refinement
;
APEX3 (Bruker, 2015)
;
_computing_data_reduction
;
APEX3 and SAINT (Bruker, 2015)
;
_computing_structure_solution
;
<i>SHELXT2018/2</i> (Sheldrick, 2015a)
;
_computing_structure_refinement
;
<i>SHELXL2018/3</i> (Sheldrick, 2015b)
;
_computing_molecular_graphics
;
DIAMOND (Brandenburg & Putz, 2017)
;
_computing_publication_material
;
publCIF (Westrip, 2010)
;
loop_
    _atom_site_type_symbol
    _atom_site_label
    _atom_site_fract_x
    _atom_site_fract_y
    _atom_site_fract_z
    _atom_site_U_iso_or_equiv
    _atom_site_adp_type
    _atom_site_calc_flag
    _atom_site_occupancy
    _atom_site_disorder_assembly
    _atom_site_disorder_group
    Zn Zn1 0.000000 0.15105(13) 0.09251(13) 0.0126(8) Uani d 0.84(3) . 1
    Al Al1 0.000000 0.15105(13) 0.09251(13) 0.0126(8) Uani d 0.16(3) . 2
    Zn Zn2 0.000000 0.30698(17) 0.17872(18) 0.0151(10) Uani d 0.55(3) . 1
    Al Al2 0.000000 0.30698(17) 0.17872(18) 0.0151(10) Uani d 0.45(3) . 2
    Zn Zn3 0.15796(13) 0.40335(12) 0.19039(12) 0.0176(8) Uani d 0.54(3) . 1
    Al Al3 0.15796(13) 0.40335(12) 0.19039(12) 0.0176(8) Uani d 0.46(3) . 2
    Mg Mg1 0.4025(5) 0.500000 0.000000 0.022(3) Uani d 0.931(17) . 1
    Zn Zn4 0.4025(5) 0.500000 0.000000 0.022(3) Uani d 0.069(17) . 2
    Mg Mg2 0.1978(5) 0.500000 0.000000 0.021(3) Uani d 0.97(3) . .
    Mg Mg3 0.1861(3) 0.1861(3) 0.1861(3) 0.021(3) Uani d 1 . .
    Mg Mg4 0.000000 0.1164(4) 0.3006(4) 0.018(2) Uani d 0.97(2) . .
loop_
    _atom_site_aniso_label
    _atom_site_aniso_U_11
    _atom_site_aniso_U_22
    _atom_site_aniso_U_33
    _atom_site_aniso_U_12
    _atom_site_aniso_U_13
    _atom_site_aniso_U_23
    Zn1 0.0111(12) 0.0147(14) 0.0120(13) 0.000 0.000 -0.0005(9)
    Al1 0.0111(12) 0.0147(14) 0.0120(13) 0.000 0.000 -0.0005(9)
    Zn2 0.0154(16) 0.0134(16) 0.0166(17) 0.000 0.000 -0.0035(12)
    Al2 0.0154(16) 0.0134(16) 0.0166(17) 0.000 0.000 -0.0035(12)
    Zn3 0.0158(13) 0.0166(12) 0.0203(12) -0.0007(9) 0.0011(8) 0.0023(8)
    Al3 0.0158(13) 0.0166(12) 0.0203(12) -0.0007(9) 0.0011(8) 0.0023(8)
    Mg1 0.019(5) 0.020(5) 0.028(5) 0.000 0.000 0.000
    Zn4 0.019(5) 0.020(5) 0.028(5) 0.000 0.000 0.000
    Mg2 0.016(5) 0.027(6) 0.019(6) 0.000 0.000 0.000
    Mg3 0.021(3) 0.021(3) 0.021(3) 0.0024(18) 0.0024(18) 0.0024(18)
    Mg4 0.014(4) 0.021(4) 0.019(4) 0.000 0.000 0.004(3)
_geom_special_details
;
 All esds (except the esd in the dihedral angle between two l.s. planes)
 are estimated using the full covariance matrix.  The cell esds are taken
 into account individually in the estimation of esds in distances, angles
 and torsion angles; correlations between esds in cell parameters are only
 used when they are defined by crystal symmetry.  An approximate (isotropic)
 treatment of cell esds is used for estimating esds involving l.s. planes.
;
loop_
    _geom_bond_atom_site_label_1
    _geom_bond_atom_site_label_2
    _geom_bond_site_symmetry_2
    _geom_bond_distance
    _geom_bond_publ_flag
    Zn1 Zn2 . 2.532(3) ?
    Zn1 Zn1 26 2.629(4) ?
    Zn1 Zn1 30 2.651(2) ?
    Zn1 Zn1 5 2.651(2) ?
    Zn1 Zn1 10 2.651(2) ?
    Zn1 Zn1 9 2.651(2) ?
    Zn1 Mg4 9 2.997(5) ?
    Zn1 Mg4 10 2.997(5) ?
    Zn1 Mg4 . 2.998(6) ?
    Zn1 Mg3 . 3.002(6) ?
    Zn1 Mg3 28 3.002(6) ?
    Al1 Al2 . 2.532(3) ?
    Al1 Mg4 9 2.997(5) ?
    Al1 Mg4 10 2.997(5) ?
    Al1 Mg4 . 2.998(6) ?
    Al1 Mg3 . 3.002(6) ?
    Al1 Mg3 28 3.002(6) ?
    Zn2 Zn3 . 2.635(2) ?
    Zn2 Zn3 28 2.635(2) ?
    Zn2 Zn3 45 2.697(3) ?
    Zn2 Zn3 23_455 2.697(3) ?
    Zn2 Mg1 45 2.976(4) ?
    Zn2 Mg4 10 3.032(4) ?
    Zn2 Mg4 9 3.032(4) ?
    Zn2 Mg3 . 3.1553(19) ?
    Zn2 Mg3 28 3.1553(19) ?
    Zn2 Mg4 . 3.214(6) ?
    Zn2 Mg2 45 3.256(5) ?
    Al2 Al3 . 2.635(2) ?
    Al2 Mg4 10 3.032(4) ?
    Al2 Mg4 9 3.032(4) ?
    Al2 Mg3 . 3.1553(19) ?
    Al2 Mg3 28 3.1553(19) ?
    Al2 Mg4 . 3.214(6) ?
    Al2 Mg2 45 3.256(5) ?
    Zn3 Zn3 45 2.6790(18) ?
    Zn3 Zn3 41 2.6791(18) ?
    Zn3 Zn3 27_565 2.747(3) ?
    Zn3 Mg1 45 2.944(3) ?
    Zn3 Mg2 45 3.074(4) ?
    Zn3 Mg2 . 3.087(2) ?
    Zn3 Mg3 37 3.099(4) ?
    Zn3 Mg3 . 3.113(4) ?
    Zn3 Mg4 41 3.125(5) ?
    Zn3 Mg4 9 3.130(3) ?
    Al3 Mg2 45 3.074(4) ?
    Al3 Mg2 . 3.087(2) ?
    Al3 Mg3 37 3.099(4) ?
    Al3 Mg3 . 3.113(4) ?
    Al3 Mg4 41 3.125(5) ?
    Al3 Mg4 9 3.130(3) ?
    Mg1 Mg1 25_665 2.771(13) ?
    Mg1 Mg2 . 2.909(10) ?
    Mg1 Mg2 17_554 3.134(7) ?
    Mg1 Mg2 41 3.134(7) ?
    Mg1 Mg4 38 3.562(5) ?
    Mg1 Mg4 14_554 3.562(5) ?
    Zn4 Mg2 . 2.909(10) ?
    Zn4 Mg2 17_554 3.134(7) ?
    Zn4 Mg2 41 3.134(7) ?
    Mg2 Mg4 9 3.060(6) ?
    Mg2 Mg4 34_565 3.060(6) ?
    Mg3 Mg3 37 3.144(13) ?
loop_
    _geom_angle_atom_site_label_1
    _geom_angle_atom_site_label_2
    _geom_angle_atom_site_label_3
    _geom_angle_site_symmetry_1
    _geom_angle_site_symmetry_3
    _geom_angle
    _geom_angle_publ_flag
    Zn2 Zn1 Zn1 . 26 118.94(7) ?
    Zn2 Zn1 Zn1 . 30 123.83(7) ?
    Zn1 Zn1 Zn1 26 30 108.29(5) ?
    Zn2 Zn1 Zn1 . 5 123.83(7) ?
    Zn1 Zn1 Zn1 26 5 108.29(5) ?
    Zn1 Zn1 Zn1 30 5 59.45(10) ?
    Zn2 Zn1 Zn1 . 10 120.97(4) ?
    Zn1 Zn1 Zn1 26 10 60.27(5) ?
    Zn1 Zn1 Zn1 30 10 60.0 ?
    Zn1 Zn1 Zn1 5 10 107.64(6) ?
    Zn2 Zn1 Zn1 . 9 120.97(4) ?
    Zn1 Zn1 Zn1 26 9 60.27(5) ?
    Zn1 Zn1 Zn1 30 9 107.64(6) ?
    Zn1 Zn1 Zn1 5 9 60.0 ?
    Zn1 Zn1 Zn1 10 9 108.13(2) ?
    Zn2 Zn1 Mg4 . 9 65.90(10) ?
    Zn1 Zn1 Mg4 26 9 63.98(6) ?
    Zn1 Zn1 Mg4 30 9 170.25(9) ?
    Zn1 Zn1 Mg4 5 9 115.98(11) ?
    Zn1 Zn1 Mg4 10 9 116.87(11) ?
    Zn1 Zn1 Mg4 9 9 63.77(12) ?
    Zn2 Zn1 Mg4 . 10 65.90(10) ?
    Zn1 Zn1 Mg4 26 10 63.98(6) ?
    Zn1 Zn1 Mg4 30 10 115.98(11) ?
    Zn1 Zn1 Mg4 5 10 170.25(9) ?
    Zn1 Zn1 Mg4 10 10 63.77(12) ?
    Zn1 Zn1 Mg4 9 10 116.87(11) ?
    Mg4 Zn1 Mg4 9 10 67.0(2) ?
    Zn2 Zn1 Mg4 . . 70.51(12) ?
    Zn1 Zn1 Mg4 26 . 170.56(11) ?
    Zn1 Zn1 Mg4 30 . 63.74(12) ?
    Zn1 Zn1 Mg4 5 . 63.74(11) ?
    Zn1 Zn1 Mg4 10 . 115.95(8) ?
    Zn1 Zn1 Mg4 9 . 115.95(8) ?
    Mg4 Zn1 Mg4 9 . 123.30(13) ?
    Mg4 Zn1 Mg4 10 . 123.30(13) ?
    Zn2 Zn1 Mg3 . . 68.92(7) ?
    Zn1 Zn1 Mg3 26 . 116.30(4) ?
    Zn1 Zn1 Mg3 30 . 115.61(10) ?
    Zn1 Zn1 Mg3 5 . 63.80(6) ?
    Zn1 Zn1 Mg3 10 . 170.11(8) ?
    Zn1 Zn1 Mg3 9 . 63.80(6) ?
    Mg4 Zn1 Mg3 9 . 65.81(8) ?
    Mg4 Zn1 Mg3 10 . 124.26(13) ?
    Mg4 Zn1 Mg3 . . 65.80(4) ?
    Zn2 Zn1 Mg3 . 28 68.92(7) ?
    Zn1 Zn1 Mg3 26 28 116.30(4) ?
    Zn1 Zn1 Mg3 30 28 63.80(6) ?
    Zn1 Zn1 Mg3 5 28 115.61(10) ?
    Zn1 Zn1 Mg3 10 28 63.80(6) ?
    Zn1 Zn1 Mg3 9 28 170.11(8) ?
    Mg4 Zn1 Mg3 9 28 124.26(13) ?
    Mg4 Zn1 Mg3 10 28 65.81(8) ?
    Mg4 Zn1 Mg3 . 28 65.80(4) ?
    Mg3 Zn1 Mg3 . 28 123.52(12) ?
    Al2 Al1 Mg4 . 9 65.90(10) ?
    Al2 Al1 Mg4 . 10 65.90(10) ?
    Mg4 Al1 Mg4 9 10 67.0(2) ?
    Al2 Al1 Mg4 . . 70.51(12) ?
    Mg4 Al1 Mg4 9 . 123.30(13) ?
    Mg4 Al1 Mg4 10 . 123.30(13) ?
    Al2 Al1 Mg3 . . 68.92(7) ?
    Mg4 Al1 Mg3 9 . 65.81(8) ?
    Mg4 Al1 Mg3 10 . 124.26(13) ?
    Mg4 Al1 Mg3 . . 65.80(4) ?
    Mg4 Al1 Mg3 9 28 124.26(13) ?
    Mg4 Al1 Mg3 10 28 65.81(8) ?
    Mg4 Al1 Mg3 . 28 65.80(4) ?
    Mg3 Al1 Mg3 . 28 123.52(12) ?
    Zn1 Zn2 Zn3 . . 119.04(7) ?
    Zn1 Zn2 Zn3 . 28 119.04(7) ?
    Zn3 Zn2 Zn3 . 28 116.85(12) ?
    Zn1 Zn2 Zn3 . 45 115.37(9) ?
    Zn3 Zn2 Zn3 . 45 60.31(5) ?
    Zn3 Zn2 Zn3 28 45 111.87(10) ?
    Zn1 Zn2 Zn3 . 23_455 115.37(9) ?
    Zn3 Zn2 Zn3 . 23_455 111.87(10) ?
    Zn3 Zn2 Zn3 28 23_455 60.32(5) ?
    Zn3 Zn2 Zn3 45 23_455 61.22(10) ?
    Zn1 Zn2 Mg1 . 45 128.24(15) ?
    Zn3 Zn2 Mg1 . 45 62.96(7) ?
    Zn3 Zn2 Mg1 28 45 62.96(7) ?
    Zn3 Zn2 Mg1 45 45 108.72(12) ?
    Zn3 Zn2 Mg1 23_455 45 108.72(12) ?
    Zn1 Zn2 Mg4 . 10 64.44(12) ?
    Zn3 Zn2 Mg4 . 10 122.22(13) ?
    Zn3 Zn2 Mg4 28 10 66.64(10) ?
    Zn3 Zn2 Mg4 45 10 177.37(12) ?
    Zn3 Zn2 Mg4 23_455 10 116.31(9) ?
    Mg1 Zn2 Mg4 45 10 72.71(14) ?
    Zn1 Zn2 Mg4 . 9 64.44(12) ?
    Zn3 Zn2 Mg4 . 9 66.64(10) ?
    Zn3 Zn2 Mg4 28 9 122.22(13) ?
    Zn3 Zn2 Mg4 45 9 116.31(9) ?
    Zn3 Zn2 Mg4 23_455 9 177.37(12) ?
    Mg1 Zn2 Mg4 45 9 72.71(14) ?
    Mg4 Zn2 Mg4 10 9 66.13(18) ?
    Zn1 Zn2 Mg3 . . 62.60(13) ?
    Zn3 Zn2 Mg3 . . 64.32(11) ?
    Zn3 Zn2 Mg3 28 . 174.25(12) ?
    Zn3 Zn2 Mg3 45 . 63.38(11) ?
    Zn3 Zn2 Mg3 23_455 . 113.93(10) ?
    Mg1 Zn2 Mg3 45 . 120.97(7) ?
    Mg4 Zn2 Mg3 10 . 117.97(16) ?
    Mg4 Zn2 Mg3 9 . 63.53(10) ?
    Zn1 Zn2 Mg3 . 28 62.60(13) ?
    Zn3 Zn2 Mg3 . 28 174.25(12) ?
    Zn3 Zn2 Mg3 28 28 64.32(11) ?
    Zn3 Zn2 Mg3 45 28 113.93(10) ?
    Zn3 Zn2 Mg3 23_455 28 63.38(11) ?
    Mg1 Zn2 Mg3 45 28 120.97(7) ?
    Mg4 Zn2 Mg3 10 28 63.53(10) ?
    Mg4 Zn2 Mg3 9 28 117.97(16) ?
    Mg3 Zn2 Mg3 . 28 113.9(2) ?
    Zn1 Zn2 Mg4 . . 61.54(11) ?
    Zn3 Zn2 Mg4 . . 113.83(8) ?
    Zn3 Zn2 Mg4 28 . 113.82(8) ?
    Zn3 Zn2 Mg4 45 . 63.13(10) ?
    Zn3 Zn2 Mg4 23_455 . 63.13(10) ?
    Mg1 Zn2 Mg4 45 . 170.22(18) ?
    Mg4 Zn2 Mg4 10 . 115.22(17) ?
    Mg4 Zn2 Mg4 9 . 115.22(17) ?
    Mg3 Zn2 Mg4 . . 61.54(6) ?
    Mg3 Zn2 Mg4 28 . 61.55(6) ?
    Zn1 Zn2 Mg2 . 45 176.33(15) ?
    Zn3 Zn2 Mg2 . 45 61.85(7) ?
    Zn3 Zn2 Mg2 28 45 61.85(7) ?
    Zn3 Zn2 Mg2 45 45 61.62(11) ?
    Zn3 Zn2 Mg2 23_455 45 61.62(11) ?
    Mg1 Zn2 Mg2 45 45 55.43(17) ?
    Mg4 Zn2 Mg2 10 45 118.46(14) ?
    Mg4 Zn2 Mg2 9 45 118.46(14) ?
    Mg3 Zn2 Mg2 . 45 116.13(13) ?
    Mg3 Zn2 Mg2 28 45 116.13(13) ?
    Mg4 Zn2 Mg2 . 45 114.79(17) ?
    Al1 Al2 Al3 . . 119.04(7) ?
    Al1 Al2 Mg4 . 10 64.44(12) ?
    Al3 Al2 Mg4 . 10 122.22(13) ?
    Al1 Al2 Mg4 . 9 64.44(12) ?
    Al3 Al2 Mg4 . 9 66.64(10) ?
    Mg4 Al2 Mg4 10 9 66.13(18) ?
    Al1 Al2 Mg3 . . 62.60(13) ?
    Al3 Al2 Mg3 . . 64.32(11) ?
    Mg4 Al2 Mg3 10 . 117.97(16) ?
    Mg4 Al2 Mg3 9 . 63.53(10) ?
    Mg4 Al2 Mg3 10 28 63.53(10) ?
    Mg4 Al2 Mg3 9 28 117.97(16) ?
    Mg3 Al2 Mg3 . 28 113.9(2) ?
    Al1 Al2 Mg4 . . 61.54(11) ?
    Al3 Al2 Mg4 . . 113.83(8) ?
    Mg4 Al2 Mg4 10 . 115.22(17) ?
    Mg4 Al2 Mg4 9 . 115.22(17) ?
    Mg3 Al2 Mg4 . . 61.54(6) ?
    Mg3 Al2 Mg4 28 . 61.55(6) ?
    Mg4 Al2 Mg2 10 45 118.46(14) ?
    Mg4 Al2 Mg2 9 45 118.46(14) ?
    Mg3 Al2 Mg2 . 45 116.13(13) ?
    Mg3 Al2 Mg2 28 45 116.13(13) ?
    Mg4 Al2 Mg2 . 45 114.79(17) ?
    Zn2 Zn3 Zn3 . 45 61.00(9) ?
    Zn2 Zn3 Zn3 . 41 119.01(11) ?
    Zn3 Zn3 Zn3 45 41 119.988(3) ?
    Zn2 Zn3 Zn2 . 41 177.08(10) ?
    Zn3 Zn3 Zn2 45 41 121.46(10) ?
    Zn3 Zn3 Zn2 41 41 58.69(8) ?
    Zn2 Zn3 Zn3 . 27_565 121.32(6) ?
    Zn3 Zn3 Zn3 45 27_565 119.82(6) ?
    Zn3 Zn3 Zn3 41 27_565 108.98(5) ?
    Zn2 Zn3 Zn3 41 27_565 59.39(5) ?
    Zn2 Zn3 Mg1 . 45 64.19(7) ?
    Zn3 Zn3 Mg1 45 45 110.16(12) ?
    Zn3 Zn3 Mg1 41 45 122.82(14) ?
    Zn2 Zn3 Mg1 41 45 115.14(7) ?
    Zn3 Zn3 Mg1 27_565 45 62.19(4) ?
    Zn2 Zn3 Mg2 . 45 69.06(8) ?
    Zn3 Zn3 Mg2 45 45 64.47(11) ?
    Zn3 Zn3 Mg2 41 45 171.76(10) ?
    Zn2 Zn3 Mg2 41 45 113.19(8) ?
    Zn3 Zn3 Mg2 27_565 45 63.46(5) ?
    Mg1 Zn3 Mg2 45 45 57.76(17) ?
    Zn2 Zn3 Mg2 . . 109.42(14) ?
    Zn3 Zn3 Mg2 45 . 170.40(16) ?
    Zn3 Zn3 Mg2 41 . 63.98(13) ?
    Zn2 Zn3 Mg2 41 . 68.14(13) ?
    Zn3 Zn3 Mg2 27_565 . 63.58(4) ?
    Mg1 Zn3 Mg2 45 . 62.57(17) ?
    Mg2 Zn3 Mg2 45 . 112.84(5) ?
    Zn2 Zn3 Mg3 . 37 115.56(11) ?
    Zn3 Zn3 Mg3 45 37 64.72(5) ?
    Zn3 Zn3 Mg3 41 37 64.72(5) ?
    Zn2 Zn3 Mg3 41 37 65.54(10) ?
    Zn3 Zn3 Mg3 27_565 37 114.23(11) ?
    Mg1 Zn3 Mg3 45 37 172.04(15) ?
    Mg2 Zn3 Mg3 45 37 114.38(14) ?
    Mg2 Zn3 Mg3 . 37 123.21(14) ?
    Zn2 Zn3 Mg3 . . 65.98(10) ?
    Zn3 Zn3 Mg3 45 . 64.18(5) ?
    Zn3 Zn3 Mg3 41 . 64.18(5) ?
    Zn2 Zn3 Mg3 41 . 113.23(11) ?
    Zn3 Zn3 Mg3 27_565 . 172.53(8) ?
    Mg1 Zn3 Mg3 45 . 123.50(12) ?
    Mg2 Zn3 Mg3 45 . 123.16(7) ?
    Mg2 Zn3 Mg3 . . 113.61(8) ?
    Mg3 Zn3 Mg3 37 . 60.8(2) ?
    Zn2 Zn3 Mg4 . 41 116.38(12) ?
    Zn3 Zn3 Mg4 45 41 64.74(10) ?
    Zn3 Zn3 Mg4 41 41 115.34(13) ?
    Zn2 Zn3 Mg4 41 41 66.54(11) ?
    Zn3 Zn3 Mg4 27_565 41 63.93(5) ?
    Mg1 Zn3 Mg4 45 41 109.42(14) ?
    Mg2 Zn3 Mg4 45 41 59.16(14) ?
    Mg2 Zn3 Mg4 . 41 122.67(9) ?
    Mg3 Zn3 Mg4 37 41 63.15(12) ?
    Mg3 Zn3 Mg4 . 41 115.37(12) ?
    Zn2 Zn3 Mg4 . 9 62.78(11) ?
    Zn3 Zn3 Mg4 45 9 113.70(12) ?
    Zn3 Zn3 Mg4 41 9 64.55(12) ?
    Zn2 Zn3 Mg4 41 9 114.31(12) ?
    Zn3 Zn3 Mg4 27_565 9 117.80(9) ?
    Mg1 Zn3 Mg4 45 9 71.72(13) ?
    Mg2 Zn3 Mg4 45 9 121.16(16) ?
    Mg2 Zn3 Mg4 . 9 58.97(10) ?
    Mg3 Zn3 Mg4 37 9 115.64(14) ?
    Mg3 Zn3 Mg4 . 9 62.93(13) ?
    Mg4 Zn3 Mg4 41 9 178.26(11) ?
    Al2 Al3 Mg2 . . 109.42(14) ?
    Mg2 Al3 Mg2 45 . 112.84(5) ?
    Mg2 Al3 Mg3 45 37 114.38(14) ?
    Mg2 Al3 Mg3 . 37 123.21(14) ?
    Al2 Al3 Mg3 . . 65.98(10) ?
    Mg2 Al3 Mg3 45 . 123.16(7) ?
    Mg2 Al3 Mg3 . . 113.61(8) ?
    Mg3 Al3 Mg3 37 . 60.8(2) ?
    Al2 Al3 Mg4 . 41 116.38(12) ?
    Mg2 Al3 Mg4 45 41 59.16(14) ?
    Mg2 Al3 Mg4 . 41 122.67(9) ?
    Mg3 Al3 Mg4 37 41 63.15(12) ?
    Mg3 Al3 Mg4 . 41 115.37(12) ?
    Al2 Al3 Mg4 . 9 62.78(11) ?
    Mg2 Al3 Mg4 45 9 121.16(16) ?
    Mg2 Al3 Mg4 . 9 58.97(10) ?
    Mg3 Al3 Mg4 37 9 115.64(14) ?
    Mg3 Al3 Mg4 . 9 62.93(13) ?
    Mg4 Al3 Mg4 41 9 178.26(11) ?
    Mg1 Mg1 Mg2 25_665 . 180.0 ?
    Mg1 Mg1 Zn3 25_665 19_554 116.64(12) ?
    Mg2 Mg1 Zn3 . 19_554 63.36(12) ?
    Mg1 Mg1 Zn3 25_665 20 116.64(12) ?
    Mg2 Mg1 Zn3 . 20 63.36(12) ?
    Zn3 Mg1 Zn3 19_554 20 126.7(2) ?
    Mg1 Mg1 Zn3 25_665 41 116.64(12) ?
    Mg2 Mg1 Zn3 . 41 63.36(12) ?
    Zn3 Mg1 Zn3 19_554 41 55.62(9) ?
    Zn3 Mg1 Zn3 20 41 99.36(15) ?
    Mg1 Mg1 Zn3 25_665 42_554 116.64(12) ?
    Mg2 Mg1 Zn3 . 42_554 63.36(12) ?
    Zn3 Mg1 Zn3 19_554 42_554 99.36(15) ?
    Zn3 Mg1 Zn3 20 42_554 55.62(9) ?
    Zn3 Mg1 Zn3 41 42_554 126.7(2) ?
    Mg1 Mg1 Zn2 25_665 42_554 112.82(13) ?
    Mg2 Mg1 Zn2 . 42_554 67.18(13) ?
    Zn3 Mg1 Zn2 19_554 42_554 52.85(6) ?
    Zn3 Mg1 Zn2 20 42_554 104.84(14) ?
    Zn3 Mg1 Zn2 41 42_554 104.84(14) ?
    Zn3 Mg1 Zn2 42_554 42_554 52.85(6) ?
    Mg1 Mg1 Zn2 25_665 41 112.82(13) ?
    Mg2 Mg1 Zn2 . 41 67.18(13) ?
    Zn3 Mg1 Zn2 19_554 41 104.84(14) ?
    Zn3 Mg1 Zn2 20 41 52.85(6) ?
    Zn3 Mg1 Zn2 41 41 52.85(6) ?
    Zn3 Mg1 Zn2 42_554 41 104.84(14) ?
    Zn2 Mg1 Zn2 42_554 41 134.4(3) ?
    Mg1 Mg1 Mg2 25_665 17_554 63.76(12) ?
    Mg2 Mg1 Mg2 . 17_554 116.24(12) ?
    Zn3 Mg1 Mg2 19_554 17_554 151.90(3) ?
    Zn3 Mg1 Mg2 20 17_554 60.94(6) ?
    Zn3 Mg1 Mg2 41 17_554 151.90(3) ?
    Zn3 Mg1 Mg2 42_554 17_554 60.94(6) ?
    Zn2 Mg1 Mg2 42_554 17_554 99.87(3) ?
    Zn2 Mg1 Mg2 41 17_554 99.87(3) ?
    Mg1 Mg1 Mg2 25_665 41 63.76(12) ?
    Mg2 Mg1 Mg2 . 41 116.24(12) ?
    Zn3 Mg1 Mg2 19_554 41 60.94(6) ?
    Zn3 Mg1 Mg2 20 41 151.90(3) ?
    Zn3 Mg1 Mg2 41 41 60.94(6) ?
    Zn3 Mg1 Mg2 42_554 41 151.90(3) ?
    Zn2 Mg1 Mg2 42_554 41 99.87(3) ?
    Zn2 Mg1 Mg2 41 41 99.87(3) ?
    Mg2 Mg1 Mg2 17_554 41 127.5(2) ?
    Mg1 Mg1 Mg4 25_665 38 67.11(11) ?
    Mg2 Mg1 Mg4 . 38 112.89(11) ?
    Zn3 Mg1 Mg4 19_554 38 154.12(10) ?
    Zn3 Mg1 Mg4 20 38 56.57(6) ?
    Zn3 Mg1 Mg4 41 38 99.06(9) ?
    Zn3 Mg1 Mg4 42_554 38 101.03(9) ?
    Zn2 Mg1 Mg4 42_554 38 152.15(9) ?
    Zn2 Mg1 Mg4 41 38 54.38(7) ?
    Mg2 Mg1 Mg4 17_554 38 53.94(10) ?
    Mg2 Mg1 Mg4 41 38 104.16(15) ?
    Mg1 Mg1 Mg4 25_665 14_554 67.11(11) ?
    Mg2 Mg1 Mg4 . 14_554 112.89(11) ?
    Zn3 Mg1 Mg4 19_554 14_554 56.57(6) ?
    Zn3 Mg1 Mg4 20 14_554 154.12(10) ?
    Zn3 Mg1 Mg4 41 14_554 101.03(9) ?
    Zn3 Mg1 Mg4 42_554 14_554 99.06(9) ?
    Zn2 Mg1 Mg4 42_554 14_554 54.38(7) ?
    Zn2 Mg1 Mg4 41 14_554 152.15(9) ?
    Mg2 Mg1 Mg4 17_554 14_554 104.16(15) ?
    Mg2 Mg1 Mg4 41 14_554 53.94(10) ?
    Mg4 Mg1 Mg4 38 14_554 134.2(2) ?
    Mg2 Zn4 Mg2 . 17_554 116.24(12) ?
    Mg2 Zn4 Mg2 . 41 116.24(12) ?
    Mg2 Zn4 Mg2 17_554 41 127.5(2) ?
    Zn4 Mg2 Mg4 . 9 112.20(17) ?
    Mg1 Mg2 Mg4 . 9 112.20(17) ?
    Zn4 Mg2 Mg4 . 34_565 112.20(17) ?
    Mg1 Mg2 Mg4 . 34_565 112.20(17) ?
    Mg4 Mg2 Mg4 9 34_565 135.6(3) ?
    Zn4 Mg2 Zn3 . 20 58.88(12) ?
    Mg1 Mg2 Zn3 . 20 58.88(12) ?
    Mg4 Mg2 Zn3 9 20 150.62(9) ?
    Mg4 Mg2 Zn3 34_565 20 61.26(10) ?
    Zn4 Mg2 Zn3 . 42_554 58.88(12) ?
    Mg1 Mg2 Zn3 . 42_554 58.88(12) ?
    Mg4 Mg2 Zn3 9 42_554 150.62(9) ?
    Mg4 Mg2 Zn3 34_565 42_554 61.26(10) ?
    Zn3 Mg2 Zn3 20 42_554 53.08(9) ?
    Zn4 Mg2 Zn3 . 19_554 58.88(12) ?
    Mg1 Mg2 Zn3 . 19_554 58.88(12) ?
    Mg4 Mg2 Zn3 9 19_554 61.26(10) ?
    Mg4 Mg2 Zn3 34_565 19_554 150.62(9) ?
    Zn3 Mg2 Zn3 20 19_554 117.8(2) ?
    Zn3 Mg2 Zn3 42_554 19_554 93.81(17) ?
    Zn4 Mg2 Zn3 . 41 58.88(12) ?
    Mg1 Mg2 Zn3 . 41 58.88(12) ?
    Mg4 Mg2 Zn3 9 41 61.26(10) ?
    Mg4 Mg2 Zn3 34_565 41 150.62(9) ?
    Zn3 Mg2 Zn3 20 41 93.81(17) ?
    Zn3 Mg2 Zn3 42_554 41 117.8(2) ?
    Zn3 Mg2 Zn3 19_554 41 53.08(9) ?
    Mg1 Mg2 Zn3 . 26 100.57(14) ?
    Mg4 Mg2 Zn3 9 26 61.23(6) ?
    Mg4 Mg2 Zn3 34_565 26 110.04(12) ?
    Zn3 Mg2 Zn3 20 26 144.24(15) ?
    Zn3 Mg2 Zn3 42_554 26 91.61(5) ?
    Zn3 Mg2 Zn3 19_554 26 51.56(6) ?
    Zn3 Mg2 Zn3 41 26 99.30(6) ?
    Mg1 Mg2 Zn3 . 27_565 100.57(14) ?
    Mg4 Mg2 Zn3 9 27_565 110.04(12) ?
    Mg4 Mg2 Zn3 34_565 27_565 61.23(6) ?
    Zn3 Mg2 Zn3 20 27_565 51.56(6) ?
    Zn3 Mg2 Zn3 42_554 27_565 99.30(6) ?
    Zn3 Mg2 Zn3 19_554 27_565 144.24(15) ?
    Zn3 Mg2 Zn3 41 27_565 91.61(5) ?
    Zn3 Mg2 Zn3 26 27_565 158.9(3) ?
    Mg1 Mg2 Zn3 . 4_565 100.57(14) ?
    Mg4 Mg2 Zn3 9 4_565 110.04(12) ?
    Mg4 Mg2 Zn3 34_565 4_565 61.23(6) ?
    Zn3 Mg2 Zn3 20 4_565 99.30(6) ?
    Zn3 Mg2 Zn3 42_554 4_565 51.56(6) ?
    Zn3 Mg2 Zn3 19_554 4_565 91.61(5) ?
    Zn3 Mg2 Zn3 41 4_565 144.24(15) ?
    Zn3 Mg2 Zn3 26 4_565 52.84(7) ?
    Zn3 Mg2 Zn3 27_565 4_565 122.46(11) ?
    Mg1 Mg2 Zn3 . . 100.57(14) ?
    Mg4 Mg2 Zn3 9 . 61.23(6) ?
    Mg4 Mg2 Zn3 34_565 . 110.04(12) ?
    Zn3 Mg2 Zn3 20 . 91.61(5) ?
    Zn3 Mg2 Zn3 42_554 . 144.23(15) ?
    Zn3 Mg2 Zn3 19_554 . 99.30(6) ?
    Zn3 Mg2 Zn3 41 . 51.56(6) ?
    Zn3 Mg2 Zn3 26 . 122.46(11) ?
    Zn3 Mg2 Zn3 27_565 . 52.84(7) ?
    Zn3 Mg2 Zn3 4_565 . 158.9(3) ?
    Al1 Mg3 Zn1 . 9 52.40(12) ?
    Zn1 Mg3 Zn1 . 9 52.40(12) ?
    Al1 Mg3 Zn1 . 5 52.40(12) ?
    Zn1 Mg3 Zn1 . 5 52.40(12) ?
    Zn1 Mg3 Zn1 9 5 52.40(12) ?
    Al1 Mg3 Zn3 . 45 92.83(7) ?
    Zn1 Mg3 Zn3 . 45 92.83(7) ?
    Zn1 Mg3 Zn3 9 45 144.35(15) ?
    Zn1 Mg3 Zn3 5 45 115.83(9) ?
    Al1 Mg3 Zn3 . 41 115.83(9) ?
    Zn1 Mg3 Zn3 . 41 115.83(9) ?
    Zn1 Mg3 Zn3 9 41 92.83(7) ?
    Zn1 Mg3 Zn3 5 41 144.35(15) ?
    Zn3 Mg3 Zn3 45 41 96.94(15) ?
    Zn1 Mg3 Zn3 . 37 144.35(15) ?
    Zn1 Mg3 Zn3 9 37 115.83(9) ?
    Zn1 Mg3 Zn3 5 37 92.83(7) ?
    Zn3 Mg3 Zn3 45 37 96.94(15) ?
    Zn3 Mg3 Zn3 41 37 96.94(15) ?
    Al1 Mg3 Zn3 . 9 145.06(15) ?
    Zn1 Mg3 Zn3 . 9 145.06(15) ?
    Zn1 Mg3 Zn3 9 9 93.44(7) ?
    Zn1 Mg3 Zn3 5 9 115.79(8) ?
    Zn3 Mg3 Zn3 45 9 119.2(2) ?
    Zn3 Mg3 Zn3 41 9 51.09(6) ?
    Zn3 Mg3 Zn3 37 9 51.09(6) ?
    Al1 Mg3 Zn3 . 5 115.79(8) ?
    Zn1 Mg3 Zn3 . 5 115.79(8) ?
    Zn1 Mg3 Zn3 9 5 145.06(15) ?
    Zn1 Mg3 Zn3 5 5 93.44(7) ?
    Zn3 Mg3 Zn3 45 5 51.09(6) ?
    Zn3 Mg3 Zn3 41 5 119.2(2) ?
    Zn3 Mg3 Zn3 37 5 51.09(6) ?
    Zn3 Mg3 Zn3 9 5 96.36(15) ?
    Zn1 Mg3 Zn3 . . 93.44(7) ?
    Zn1 Mg3 Zn3 9 . 115.79(8) ?
    Zn1 Mg3 Zn3 5 . 145.06(15) ?
    Zn3 Mg3 Zn3 45 . 51.09(6) ?
    Zn3 Mg3 Zn3 41 . 51.10(6) ?
    Zn3 Mg3 Zn3 37 . 119.2(2) ?
    Zn3 Mg3 Zn3 9 . 96.36(15) ?
    Zn3 Mg3 Zn3 5 . 96.36(15) ?
    Al1 Mg3 Al3 . . 93.44(7) ?
    Zn1 Mg3 Mg3 . 37 149.35(7) ?
    Zn1 Mg3 Mg3 9 37 149.35(7) ?
    Zn1 Mg3 Mg3 5 37 149.35(7) ?
    Zn3 Mg3 Mg3 45 37 59.82(11) ?
    Zn3 Mg3 Mg3 41 37 59.82(11) ?
    Zn3 Mg3 Mg3 37 37 59.82(11) ?
    Zn3 Mg3 Mg3 9 37 59.37(11) ?
    Zn3 Mg3 Mg3 5 37 59.37(11) ?
    Zn3 Mg3 Mg3 . 37 59.37(11) ?
    Zn1 Mg4 Zn1 30 5 52.03(11) ?
    Zn1 Mg4 Zn1 30 . 52.49(11) ?
    Zn1 Mg4 Zn1 5 . 52.49(11) ?
    Zn1 Mg4 Zn2 30 30 49.65(9) ?
    Zn1 Mg4 Zn2 5 30 95.01(15) ?
    Zn1 Mg4 Zn2 . 30 96.84(13) ?
    Al1 Mg4 Zn2 . 30 96.84(13) ?
    Zn1 Mg4 Zn2 30 5 95.01(15) ?
    Zn1 Mg4 Zn2 5 5 49.65(9) ?
    Zn1 Mg4 Zn2 . 5 96.84(13) ?
    Al1 Mg4 Zn2 . 5 96.84(13) ?
    Zn2 Mg4 Zn2 30 5 113.75(18) ?
    Zn1 Mg4 Mg2 30 5 149.90(13) ?
    Zn1 Mg4 Mg2 5 5 149.90(13) ?
    Zn1 Mg4 Mg2 . 5 148.4(3) ?
    Al1 Mg4 Mg2 . 5 148.4(3) ?
    Zn2 Mg4 Mg2 30 5 100.28(14) ?
    Zn2 Mg4 Mg2 5 5 100.28(14) ?
    Zn1 Mg4 Zn3 30 45 144.22(19) ?
    Zn1 Mg4 Zn3 5 45 115.20(10) ?
    Zn1 Mg4 Zn3 . 45 92.39(15) ?
    Al1 Mg4 Zn3 . 45 92.39(15) ?
    Zn2 Mg4 Zn3 30 45 147.31(15) ?
    Zn2 Mg4 Zn3 5 45 96.06(6) ?
    Mg2 Mg4 Zn3 5 45 59.58(16) ?
    Zn1 Mg4 Zn3 30 23_455 115.20(10) ?
    Zn1 Mg4 Zn3 5 23_455 144.22(19) ?
    Zn1 Mg4 Zn3 . 23_455 92.39(15) ?
    Zn2 Mg4 Zn3 30 23_455 96.06(6) ?
    Zn2 Mg4 Zn3 5 23_455 147.31(15) ?
    Mg2 Mg4 Zn3 5 23_455 59.58(16) ?
    Zn3 Mg4 Zn3 45 23_455 52.13(11) ?
    Zn1 Mg4 Zn3 30 5 144.48(15) ?
    Zn1 Mg4 Zn3 5 5 93.19(7) ?
    Zn1 Mg4 Zn3 . 5 115.41(10) ?
    Al1 Mg4 Zn3 . 5 115.41(10) ?
    Zn2 Mg4 Zn3 30 5 144.36(19) ?
    Zn2 Mg4 Zn3 5 5 50.59(5) ?
    Mg2 Mg4 Zn3 5 5 59.80(9) ?
    Zn3 Mg4 Zn3 45 5 50.71(7) ?
    Zn3 Mg4 Zn3 23_455 5 97.26(15) ?
    Zn1 Mg4 Zn3 30 30 93.19(7) ?
    Zn1 Mg4 Zn3 5 30 144.48(15) ?
    Zn1 Mg4 Zn3 . 30 115.41(10) ?
    Al1 Mg4 Zn3 . 30 115.41(10) ?
    Zn2 Mg4 Zn3 30 30 50.59(5) ?
    Zn2 Mg4 Zn3 5 30 144.36(19) ?
    Mg2 Mg4 Zn3 5 30 59.80(9) ?
    Zn3 Mg4 Zn3 45 30 97.26(15) ?
    Zn3 Mg4 Zn3 23_455 30 50.71(7) ?
    Zn3 Mg4 Zn3 5 30 119.59(18) ?
    Zn1 Mg4 Zn2 30 . 94.76(15) ?
    Zn1 Mg4 Zn2 5 . 94.76(15) ?
    Zn1 Mg4 Zn2 . . 47.95(10) ?
    Zn2 Mg4 Zn2 30 . 118.41(10) ?
    Zn2 Mg4 Zn2 5 . 118.41(10) ?
    Mg2 Mg4 Zn2 5 . 100.4(2) ?
    Zn3 Mg4 Zn2 45 . 50.33(10) ?
    Zn3 Mg4 Zn2 23_455 . 50.33(10) ?
    Zn3 Mg4 Zn2 5 . 95.31(12) ?
    Zn3 Mg4 Zn2 30 . 95.31(12) ?
_shelx_space_group_comment
;
The symmetry employed for this shelxl refinement is uniquely defined
by the following loop, which should always be used as a source of
symmetry information in preference to the above space-group names.
They are only intended as comments.
;
_shelx_estimated_absorpt_T_min     ?
_shelx_estimated_absorpt_T_max     ?
_shelx_hkl_file
;
   0  -2   0   18.00    8.40
   0  -2   0   10.90    8.60
   0   0  -2   13.30    6.90
   0   2   0   16.10    8.00
   0   2   0    2.20    8.60
   2   0   0   28.30    7.40
  -2  -1  -1  231.98   21.20
   2   1  -1  219.08   13.90
   1   2  -1  226.28   19.10
   1   2  -1  224.28   16.70
  -1  -2  -1  245.88   21.40
   2  -1   1  253.67   16.80
  -1  -1  -2  190.98   24.20
   1   1  -2  241.28   16.70
   1  -2   1  223.78   17.50
   1  -2   1  243.48   18.40
  -1   2   1  267.57   19.20
   2   1  -1  245.68   18.00
   1  -1   2  240.38   17.50
   1  -2  -1  239.68   19.10
   1  -2  -1  240.58   23.80
  -2   1  -1  244.28   16.40
  -1  -1   2  242.38   17.40
  -1   2  -1  238.78   17.10
  -1   2  -1  217.78   18.30
   1   1   2  181.58   25.10
  -2  -1   1  259.97   18.10
   1   2   1  215.28   22.00
  -1   1  -2  240.78   17.50
  -1  -2   1  221.28   19.00
  -1  -2   1  228.18   16.80
   2   1   1  250.27   21.30
  -2  -2   0  184.78   15.70
  -2   0  -2  182.68   24.90
  -2   0  -2  173.08   15.00
  -2   2   0  183.98   21.60
   0  -2  -2  166.48   25.90
   0   2  -2  178.78   18.20
   0   2  -2  169.58   16.80
   0   2   2  175.58   23.30
   2  -2   0  204.38   20.20
   2   0   2  156.48   15.30
   2   2   0  217.28   20.10
   2   2   0  182.48   17.30
  -2  -2  -2  139.99   22.40
   2   2  -2  194.08   20.80
   2   2  -2  156.78   16.00
   2  -2  -2  176.98   23.70
  -2   2  -2  160.88   18.90
  -2  -2   2  157.28   16.90
  -2  -2   2  211.38   24.20
   2   2   2  182.58   25.30
   3   1   0  156.18   18.20
   0   3   1  137.39   20.80
   0   3   1   89.39   20.50
   1   0  -3  143.19   16.90
   1   0   3  140.49   17.10
   3  -1   0  129.89   15.70
   0  -3  -1  156.78   24.40
   0  -3   1  132.79   18.30
   0  -3   1  151.98   19.10
   0   3  -1  145.39   18.60
   0   3  -1  112.79   17.30
  -1   0  -3  181.88   17.10
  -3   1   0  177.28   19.20
  -3  -1   0  138.79   17.90
   3   0   1  525.15   27.80
   3   0   1  555.84   35.20
   3   0  -1  516.45   29.30
   1  -3   0  592.14   37.20
   1   3   0  567.34   35.50
   1   3   0  508.15   35.90
   0  -1   3  521.05   33.10
   0   1  -3  540.45   32.70
   1  -3   0  536.75   32.40
  -3   0  -1  549.35   27.90
  -3   0   1  534.75   29.50
  -1  -3   0  556.44   35.50
  -1   3   0  557.54   32.70
  -1   3   0  570.14   38.00
  -3   0  -1  567.14   33.40
   2  -1   3  658.13   39.80
   2   1  -3  649.14   38.40
   1  -3   2  691.73   40.90
  -1   3   2  688.43   44.60
   3  -2   1  748.53   42.40
   3   2  -1  682.13   41.20
   1   3  -2  622.64   39.00
  -1  -3  -2  676.53   47.00
  -3  -2  -1  633.44   42.60
  -2  -1  -3  697.73   51.49
   1   3  -2  656.63   42.00
   1  -3  -2  704.43   47.50
  -2  -1   3  694.03   39.10
  -2   1  -3  675.63   39.50
   3   2   1  726.83   45.20
   1   3   2  622.24   46.30
  -1  -3   2  667.43   42.40
  -1  -3   2  682.93   39.60
   3  -2  -1  636.14   46.80
  -3   2  -1  714.13   40.00
   2   1   3  590.64   50.09
  -3  -2   1  738.73   41.70
  -3  -2   1  656.93   34.30
  -1   3  -2  690.33   40.50
  -3  -1  -2  118.59   15.20
  -3  -1  -2  215.08   29.00
   3   1  -2  160.58   20.30
   3   1  -2  148.59   14.80
   1   2  -3  147.59   22.40
  -1  -2  -3  178.88   32.20
   1   2  -3  141.69   18.00
   2  -3   1  203.68   20.20
   2  -3   1  194.58   24.40
   2   3  -1  198.38   25.20
   2   3  -1  136.99   18.60
   1  -2   3  149.09   20.60
  -2   3   1  209.98   30.20
  -2  -3  -1  101.59   26.50
  -2  -3  -1  136.49   22.90
  -2   3   1  169.18   20.20
   2   3   1  209.38   26.70
   2  -3  -1  141.19   18.80
  -1  -2   3  181.38   19.70
  -3  -1   2  180.38   24.80
  -3   1  -2  136.39   16.90
   1  -2  -3  154.88   31.30
   3   1   2  129.99   26.80
   1   2   3  119.89   29.10
  -2  -3   1  155.28   23.60
  -2  -3   1  122.49   18.70
  -2   3  -1  150.78   17.30
  -2   3  -1  148.59   21.10
   2  -3  -1  177.28   27.80
  -1   2  -3  153.08   20.00
  -3  -3   0  382.06   31.80
  -3  -3   0  298.97   25.10
  -3   0  -3  384.86   45.80
  -3   0  -3  285.87   24.20
  -3   3   0  295.27   33.90
   0  -3  -3  316.67   37.60
   0  -3   3  305.77   28.60
   0   3  -3  308.57   29.80
   0   3  -3  334.07   27.90
   0   3   3  297.07   37.60
   3  -3   0  351.06   32.20
   3   0   3  306.37   25.20
   3   3   0  345.87   31.40
   3   3   0  282.97   27.90
  -3  -3  -2   13.80   22.00
   3   3  -2   -3.80   18.70
   3   3  -2   -7.00   11.30
  -3  -2  -3  -10.90   24.20
   3  -2   3  -23.30   14.20
   3   2  -3   -5.20   16.70
   3   2  -3    1.10   12.70
  -2  -3  -3   43.80   25.90
   2   3  -3    7.60   12.70
   2  -3   3   24.70   15.20
   2   3  -3    6.30   18.00
   3  -3   2   28.20   16.80
  -2  -3   3   29.60   20.50
   2  -3  -3  -56.69   21.30
  -3  -3   2   10.80   18.30
   2   3   3   12.50   24.90
   3  -3  -2   24.70   16.80
   3  -3  -2  -31.00   25.60
  -3  -3   2   38.60   15.30
  -3   2  -3   29.40   14.80
  -2   3  -3    0.20   14.50
  -3   3  -2   19.50   17.40
  -2  -3   3   -4.20   15.10
  -3  -2   3   21.50   14.00
   3   2   3  -14.60   27.50
   3   3   2   19.70   20.50
  -4   0   0  511.85   30.00
   0  -4   0  494.25   35.70
   0  -4   0  492.25   39.60
   0   0  -4  489.55   34.00
   0   4   0  485.95   35.70
   0   4   0  458.95   39.90
   4   0   0  492.65   31.60
   0  -4   2  415.66   34.80
   0  -4   2  391.56   33.40
   0   4  -2  451.05   33.90
   0   4  -2  402.16   33.50
   0   4   2  394.66   38.40
   2   0  -4  397.06   31.70
   2   0   4  456.55   32.80
   4  -2   0  406.96   31.70
   4   2   0  389.86   34.60
   0  -4  -2  432.36   38.50
   0  -4  -2  438.06   46.70
  -2   0  -4  403.86   31.70
  -4   2   0  435.56   35.90
  -4  -2   0  429.56   34.80
   1   4  -1   32.30   17.50
   1   4  -1   50.59   17.50
  -1  -4  -1   87.79   22.30
  -1  -4  -1   27.60   22.90
  -4  -1  -1   32.80   17.60
   4  -1   1   67.09   13.00
  -1  -1  -4   16.20   30.00
   1   1  -4   53.19   15.70
   1  -4   1   39.80   17.10
   1  -4   1   60.49   18.80
  -1   4   1   82.99   21.80
   1  -1   4   49.70   17.20
   4   1  -1   64.19   16.50
  -1   4   1   11.20   23.60
  -1  -1   4   44.70   16.60
   1   4   1   41.00   21.70
   1   4   1   33.70   23.90
   1  -4  -1   92.19   27.90
  -4   1  -1   58.99   14.10
   4  -1  -1   49.99   16.20
  -1   1  -4   53.59   13.80
  -1  -4   1   60.39   22.00
  -1  -4   1   44.60   17.00
  -1   4  -1   51.99   17.00
  -1   4  -1   47.90   18.10
   1  -4  -1   73.69   18.50
   4   1   1   45.20   18.90
   4   3  -1   70.29   22.70
   1   4  -3   14.00   19.10
   4   3  -1   29.00   13.40
  -4   3   1    8.10   24.20
   1   4  -3   32.00   17.40
  -3  -1  -4   12.80   31.50
  -3  -1  -4   30.40   15.00
  -4  -3  -1    6.00   23.00
   4  -3   1   19.40   17.50
  -1   4   3  -22.20   25.80
   1  -4   3   13.90   19.10
  -1  -4  -3   40.00   28.60
  -4  -3  -1  -18.40   20.10
   3  -1   4   29.80   17.70
   3   1  -4   10.80   15.10
   4  -3  -1   23.60   22.10
  -4   3  -1    5.40   17.70
   1  -4  -3    3.30   25.70
  -1   4  -3   39.60   20.00
  -1   4  -3   25.50   15.70
  -3   1  -4   17.20   16.40
  -4  -3   1   29.90   12.70
  -1  -4   3   40.10   21.70
   1   4   3   21.20   27.00
  -1  -4   3   29.60   17.50
  -4  -3   1   14.30   21.00
   4   3   1   26.40   25.20
   4   0   2   91.49   25.90
   4   0   2   97.89   14.40
  -2  -4   0   86.49   20.00
  -2  -4   0   86.89   24.60
   4   0  -2   84.19   15.80
   2  -4   0   60.19   20.90
   2   4   0   68.89   22.20
   0   2  -4   75.19   17.20
  -4   0  -2   75.59   24.20
  -4   0  -2   69.19   13.20
   0  -2  -4   41.70   30.30
   0  -2   4  107.09   19.30
  -2   4   0   97.29   17.70
   2   4   0   55.69   20.20
  -2   4   0   72.99   23.70
  -4  -2  -2   17.50   24.60
   2   4  -2   -9.00   17.60
   2   4  -2    9.60   16.00
  -2  -2  -4  -23.00   31.50
  -2  -4  -2   17.90   27.20
   2  -2   4   -0.50   16.30
   4  -2   2    6.00   14.60
   4   2  -2   -1.20   17.10
   4   2  -2   -2.60    9.60
   2   2  -4   35.60   14.20
   2   2  -4  -13.50   19.10
  -2   4   2   53.89   21.60
  -2  -4  -2   24.30   23.90
   2  -4   2  -12.10   16.80
  -4  -2   2   -9.90   10.50
  -2  -2   4   25.40   17.60
  -4   2  -2   36.30   14.90
  -2   4  -2   -4.90   15.10
  -2   4  -2   15.10   18.60
   2   2   4   34.80   33.90
   2  -4  -2   30.00   26.20
   2   4   2   30.70   26.10
  -2   2  -4  -24.30   15.20
  -2  -4   2   -0.90   19.90
  -2  -4   2   30.90   15.90
   4   2   2    2.50   23.40
   2  -4  -2    6.50   19.70
  -4  -2   2  -17.60   18.70
  -1  -3  -4   40.40   31.20
   4   1  -3    5.60   12.20
   4  -1   3   14.60   15.40
   4   1  -3    6.50   16.70
  -4  -1  -3   56.39   28.50
  -4  -1  -3  -19.10   12.90
   3   4  -1  -10.40   16.40
  -3   4   1  -13.70   25.10
   1   3  -4   29.00   17.00
  -3  -4  -1   10.30   24.10
  -3  -4  -1   21.40   24.00
   3   4  -1   10.20   20.50
   1  -3   4   -7.30   17.30
   1   3  -4   15.80   20.60
   3  -4   1   20.30   22.00
  -3   4   1   18.30   17.20
  -1  -3   4   12.10   17.70
  -1   3  -4   -4.80   16.70
   1  -3  -4   23.50   28.50
  -4   1  -3   17.30   30.20
  -4   1  -3    6.30   13.20
  -3  -4   1    8.00   21.20
  -3  -4   1   12.50   15.10
  -3   4  -1   -2.30   13.70
   1   3   4   -5.80   32.90
   3  -4  -1   25.20   15.30
   3  -4  -1   25.40   25.00
  -3   4  -1   -5.90   19.20
   3   4   1   18.90   25.90
  -4  -3  -3  585.44   54.39
   4   3  -3  464.45   42.00
   4   3  -3  468.15   33.50
   3   4  -3  401.76   35.20
   3  -3   4  477.15   41.30
  -3  -4  -3  523.35   51.29
  -3  -3  -4  446.56   54.19
   3   3  -4  564.04   45.30
   3   3  -4  460.95   35.80
   4  -3   3  497.35   39.80
  -3   4   3  435.06   47.60
   3   4  -3  465.85   43.70
   3  -4   3  555.04   43.70
  -3   4  -3  466.55   37.70
   3  -4  -3  442.76   54.79
  -3  -3   4  468.85   38.50
  -4   3  -3  478.55   38.20
  -3   4  -3  535.65   41.20
   3  -4  -3  545.35   42.50
   3   3   4  463.65   58.09
  -3   3  -4  534.85   40.70
   3  -3  -4  534.25   50.79
   3   4   3  532.05   54.19
   4  -3  -3  455.55   47.20
  -3  -4   3  501.35   44.50
  -3  -4   3  426.46   37.00
  -4  -3   3  476.95   42.60
  -4  -3   3  529.05   35.70
  -4  -4   0  173.08   33.50
  -4  -4   0  161.98   35.80
  -4   0  -4  108.19   39.40
  -4   0  -4  122.49   21.10
  -4   4   0  127.39   31.70
   0  -4  -4   79.89   35.10
   0  -4   4  107.69   24.60
   0   4  -4  123.99   29.90
   0   4  -4  144.49   24.40
   0   4   4   96.29   37.00
   4  -4   0  170.68   28.90
   4   0   4  124.49   21.20
   4   4   0  129.69   32.90
   4   4   0  159.08   25.70
  -4  -4  -2  -24.70   27.70
  -4  -4  -2   52.39   32.90
   2   4  -4   29.80   18.00
  -4  -2  -4   28.30   37.50
   4   2  -4   31.60   16.80
   4  -4   2   13.70   22.00
   4   4  -2   22.30   16.70
   4   4  -2   28.00   27.70
   4  -2   4   23.80   20.30
   4   2  -4   -2.80   20.90
  -2   4   4   -4.80   34.30
   2  -4   4   12.50   22.00
   2   4  -4    9.80   22.70
  -4   2  -4   47.80   19.70
   2  -4  -4   38.30   31.90
  -4   4  -2   -3.90   17.30
   2   4   4   -8.00   31.20
   4  -4  -2  -10.20   28.40
  -4  -4   2   15.10   26.00
  -4  -4   2   31.20   17.70
  -4   4  -2  -17.50   21.20
  -2   4  -4   10.50   18.50
   4   2   4   -7.30   38.00
  -2  -4   4   14.40   20.10
   4   4   2  -12.90   32.50
  -4  -4  -4  426.46   58.59
   4   4  -4  255.37   33.00
   4  -4   4  330.37   39.40
   4  -4  -4  345.57   46.80
  -4   4  -4  371.96   46.10
  -4  -4   4  411.96   48.30
  -4  -4   4  314.67   36.70
   4   4   4  364.16   54.49
   0  -5  -1  -11.90   25.50
   0  -5   1   -2.10   20.90
   0  -5   1   20.30   21.30
   0   5  -1   13.90   21.20
   0   5  -1   -5.30   19.10
   0   5   1   24.30   23.40
   0   5   1   -9.60   25.50
   1   0  -5  -14.90   16.80
   5  -1   0   10.70   12.70
   5   1   0    6.90   18.60
  -5  -1   0    9.50   17.40
  -5   1   0   -8.20   17.80
  -1   0  -5    0.00   15.30
   0  -5  -1   28.60   21.70
   5  -3   0 8749.02  373.66
   3   0  -5 8126.29  372.86
   0  -5  -3 8331.97  378.36
   0  -5  -3 7596.34  383.16
   0  -5   3 8090.29  375.56
   0  -5   3 8061.89  374.26
   0   5  -3 7959.90  375.66
   0   5   3 8366.06  381.36
  -5  -3   0 8326.17  375.16
  -5   3   0 8260.27  375.96
  -3   0  -5 8006.40  372.66
   5   3   0 8197.98  375.86
   5   0  -1  322.97   25.90
   0   1  -5  312.87   31.30
  -1   5   0  297.97   32.10
  -1   5   0  387.76   42.70
   0  -1   5  261.97   31.70
   1  -5   0  306.37   32.60
   1  -5   0  326.67   39.50
   1   5   0  323.17   36.10
   1   5   0  328.17   40.00
  -1  -5   0  333.07   36.10
   5   0   1  267.97   33.10
  -5   0   1  287.67   25.40
  -1  -5   0  358.36   38.90
  -2  -1  -5   99.79   21.70
   2   1  -5   93.29   20.50
   1  -5   2  133.99   26.00
   5   2  -1  156.08   25.90
  -1  -5  -2   51.19   31.40
  -1  -5  -2  111.29   32.20
  -2  -1  -5   22.60   39.90
  -1   5   2  131.19   29.40
   1   5  -2  103.49   24.30
   1  -5   2   75.79   25.30
   1   5  -2  131.79   30.50
   2  -1   5  108.29   23.30
   5  -2   1  115.29   19.90
  -5  -2  -1   87.09   25.90
  -5   2  -1  162.08   25.10
   1  -5  -2   41.20   33.50
  -1   5  -2  143.29   25.30
   1   5   2   59.19   31.40
  -1  -5   2   76.79   21.80
  -1   5  -2   89.59   25.80
   1  -5  -2  106.89   28.00
   5   2   1  161.98   31.40
  -2   1  -5  145.49   25.00
  -1  -5   2   99.49   26.50
   5  -2  -1  150.28   25.50
  -5  -2   1  122.59   24.40
   1   5  -4   11.00   19.60
  -1  -5  -4    1.80   36.20
  -1   5   4   38.50   36.10
   4   1  -5    5.00   18.70
   5   4  -1  -14.20   27.30
  -5  -4  -1   26.10   30.70
   4  -1   5   38.30   21.20
   5  -4   1   -9.20   22.70
  -5   4   1  -16.30   33.30
  -4  -1  -5  -66.29   40.70
  -4  -1  -5   -8.60   20.20
   5   4  -1   29.40   19.80
   1  -5   4  -51.19   22.50
  -1   5  -4    9.70   23.60
   1   5   4   99.29   42.40
  -5  -4   1   43.50   30.00
   1  -5  -4  -72.89   33.50
   5  -4  -1   16.70   27.20
   5   4   1  -30.20   30.50
  -1  -5   4    1.30   22.90
  -4   1  -5   13.40   19.10
  -5   4  -1   27.10   26.20
   2  -5   1  147.69   27.00
  -1  -2  -5   93.49   41.80
   1  -2   5  141.89   27.00
   2   5  -1  127.29   26.10
  -5  -1  -2  119.19   29.60
  -2   5   1  188.58   27.80
   5   1  -2  134.39   22.60
  -2  -5  -1  161.38   31.00
   5  -1   2  137.69   18.30
   2  -5   1  126.39   23.90
   1   2  -5  125.29   23.20
   2   5  -1  124.99   27.40
  -2   5   1  113.79   35.00
   1  -2  -5  138.49   39.90
  -5  -1   2  148.39   24.10
   2  -5  -1  129.99   32.90
  -2  -5   1   74.19   23.60
   5   1   2   68.69   30.70
   2  -5  -1  196.38   28.00
  -1  -2   5  119.89   23.20
  -2   5  -1  160.58   30.70
  -2   5  -1  161.08   26.10
  -1   2  -5  153.18   25.90
  -2  -5   1   92.89   28.10
  -5   1  -2  183.58   36.30
  -5   1  -2  189.68   21.70
   2   5   1  121.69   31.70
   2   5   1   76.89   28.60
   2   5  -3   60.29   21.00
   3   2  -5   62.69   27.70
  -5  -3  -2   45.80   30.30
  -3  -2  -5   51.99   44.40
   2  -5   3   60.59   27.10
   5  -3   2   47.10   20.70
   5   3  -2   13.50   23.30
   3  -2   5   13.10   23.20
  -2   5   3    1.00   30.90
   3   2  -5   41.20   18.10
   2   5  -3   44.70   27.90
  -5  -3   2   25.10   26.70
  -3   2  -5   62.09   22.70
  -2   5  -3   35.00   22.50
  -2   5  -3   19.60   23.30
  -5   3  -2   98.49   24.00
   2  -5  -3   22.50   27.40
   2   5   3  -43.20   32.50
  -3  -2   5   79.89   23.30
   2  -5  -3   39.50   35.50
   5   3   2    2.00   30.20
  -2  -5   3   33.70   21.80
   5  -3  -2   17.00   28.60
  -2  -5   3   52.59   31.00
   5   0  -3 1272.17   68.89
   3   5   0 1222.58   78.19
   3   5   0 1254.77   76.69
  -5   0  -3 1306.17   80.59
  -5   0  -3 1339.37   66.89
   0  -3   5 1325.97   74.39
   0   3  -5 1275.77   72.89
  -3  -5   0 1338.57   73.59
  -3   5   0 1382.86   69.59
  -3   5   0 1373.46   83.49
   5   0   3 1281.07   67.19
  -3  -5   0 1226.48   77.89
   3  -5   0 1232.98   68.19
   3  -5   0 1352.66   79.59
   5  -2   3 8107.99  349.67
  -5  -2  -3 7841.72  357.76
  -5  -2  -3 7317.77  345.37
   3  -5   2 7735.83  354.46
   3   5  -2 7970.90  357.46
   3   5  -2 7525.15  351.16
   5   2  -3 7594.64  352.16
   5   2  -3 7425.16  344.87
   2  -3   5 7938.21  353.76
   2   3  -5 7424.06  355.36
   2   3  -5 7636.74  351.46
  -2  -3  -5 7785.82  365.26
  -3  -5  -2 7674.93  358.16
  -3  -5  -2 7279.47  356.56
  -3   5   2 7647.13  351.26
   3   5   2 7445.25  359.56
   5   2   3 7909.41  362.26
   2   3   5 7109.29  366.96
  -3  -5   2 7397.46  348.77
  -3   5  -2 7838.82  349.77
  -3   5  -2 7743.53  355.76
   3  -5  -2 8299.37  349.87
  -5  -2   3 7566.94  351.26
  -2  -3   5 7670.83  351.76
  -2   3  -5 7756.72  353.06
   2  -3  -5 7631.04  361.96
   3  -5  -2 7735.33  361.76
  -5   2  -3 7834.12  349.07
  -3  -5   2 7620.14  356.06
  -5  -4  -3 1153.08   78.89
   5  -4   3 1162.28   69.49
   5   4  -3 1065.89   60.59
  -3  -5  -4 1112.99   83.19
   4  -3   5 1085.09   69.39
   3   5  -4 1005.80   73.59
   3   5  -4 1018.20   65.39
   3  -5   4 1182.28   72.29
  -3   5   4  921.51   77.99
   4   3  -5 1118.79   64.59
  -3  -5   4 1010.30   65.89
  -3   5  -4 1059.39   66.89
  -3  -5   4 1068.19   74.59
   3   5   4 1071.89   86.99
   5   4   3 1073.19   85.39
  -4  -3   5 1104.69   66.09
  -5   4  -3 1140.19   70.19
   4  -3  -5 1006.40   78.89
  -5  -4   3 1019.50   60.69
  -5  -4   3 1008.20   71.99
  -3   5  -4 1124.99   70.39
   4   3   5 1149.19   95.19
   5  -4  -3 1159.68   82.09
   3  -5  -4 1133.89   73.59
  -4   5   1  177.28   42.90
   1   4  -5   78.99   24.70
   5  -1   4  163.08   26.00
   1  -4   5  141.69   30.20
  -4  -5  -1  188.48   33.40
  -4  -5  -1  109.29   36.30
   4   5  -1  104.89   32.90
   4   5  -1  141.19   28.80
   5   1  -4  137.19   28.60
   5   1  -4  124.79   21.10
  -5  -1  -4  129.19   22.80
   4  -5   1  187.18   34.10
  -5  -1  -4  162.28   48.70
  -1  -4  -5  132.29   46.00
   4   5   1  153.28   42.50
   1   4   5  138.79   53.19
  -1  -4   5  129.89   28.50
   1  -4  -5  134.99   41.00
  -5   1  -4  122.59   47.50
  -4  -5   1  142.39   37.20
  -4  -5   1  129.79   24.40
  -4   5  -1  198.68   25.40
  -4   5  -1  165.18   33.50
   4  -5  -1  144.39   34.30
  -5   1  -4  149.29   24.80
   4   5  -3 3898.41  191.68
   4   5  -3 3941.11  182.68
  -4  -5  -3 3742.63  194.08
  -3  -4  -5 3908.11  198.68
   5  -3   4 4046.70  185.18
   5   3  -4 3704.13  187.58
   5   3  -4 3781.72  179.18
   4  -5   3 3909.01  187.38
  -5  -3  -4 3742.63  194.88
   3   4  -5 3622.74  183.08
   3  -4   5 3863.21  187.28
  -4   5   3 3628.74  186.58
   3   4  -5 3763.52  189.98
  -4  -5   3 3778.22  181.08
  -3  -4   5 3853.11  184.48
  -3   4  -5 3960.00  186.88
   3  -4  -5 4011.10  193.98
   5  -3  -4 3688.63  186.08
   4  -5  -3 3779.72  198.08
  -4   5  -3 3816.92  181.38
  -4   5  -3 3587.34  195.58
   4  -5  -3 3992.70  181.98
  -5  -3   4 3924.81  180.08
  -5   3  -4 3853.61  183.88
  -4  -5   3 3657.03  189.18
  -5  -5   0  -12.40   34.10
  -5  -5   0   53.59   24.30
  -5   0  -5   37.30   53.19
  -5   0  -5   58.19   22.30
  -5   5   0   64.29   35.00
   0  -5  -5   51.29   42.40
   0  -5   5   36.80   28.70
   0   5  -5    7.80   29.90
   0   5  -5   10.00   25.00
   5  -5   0  -13.50   30.70
   5   5   0   10.40   33.10
   5   5   0    6.60   26.60
  -5  -5  -2  240.08   46.60
  -5  -5  -2  165.58   41.20
   5  -2   5  262.97   34.80
  -5  -2  -5  228.08   56.39
  -5  -2  -5  240.58   32.60
   5  -5   2  137.89   33.80
   2   5  -5  162.68   35.30
   2   5  -5  233.78   41.10
  -2  -5  -5  238.08   54.79
   2  -5   5  283.97   39.20
   5   5  -2  263.77   46.50
   5   5  -2  188.78   29.80
   5   2  -5  206.98   37.90
  -2   5   5  165.88   49.99
   5   2  -5  215.98   30.00
  -5   5  -2  259.37   28.60
   2   5   5  207.98   51.99
   5  -5  -2  218.58   48.80
  -5  -5   2  233.38   41.90
  -5  -5   2  203.58   27.50
   2  -5  -5  218.08   47.20
  -2   5  -5  194.68   34.70
   5   2   5  167.28   54.69
  -5   2  -5  230.28   33.10
  -2  -5   5  155.68   32.20
   5   5   2  226.18   51.59
  -5  -5  -4    5.90   47.90
   5   5  -4   18.90   24.50
  -5  -4  -5  -82.09   54.59
   5   4  -5   35.60   33.10
   5   4  -5   -6.40   22.70
   5   5  -4   -4.10   30.80
  -4  -5  -5   47.70   55.29
   4   5  -5   31.30   26.20
   4  -5   5   38.30   33.10
   5  -4   5   14.80   29.80
   4   5  -5  -11.90   32.30
   5  -5   4    8.20   32.50
  -5  -5   4   68.69   40.30
   4  -5  -5  -54.79   39.10
   4   5   5  -51.59   43.80
   5  -5  -4  -21.10   31.00
   5  -5  -4    4.80   49.30
  -5  -5   4   18.60   26.20
  -5   4  -5   -6.20   27.20
   5  -4  -5   70.49   42.80
  -4  -5   5   -6.80   29.30
  -5   5  -4   59.19   32.60
  -4   5  -5   21.40   28.00
  -5  -4   5   26.40   27.70
   5   4   5  -33.10   47.70
  -5   5  -4   38.40   27.60
   5   5   4   67.49   44.00
   0  -6   0 9421.46  437.86
   0  -6   0 9459.45  439.96
   0   0  -6 9353.26  436.86
   0   6   0 9820.42  438.56
   0   6   0 9353.66  443.06
   6   0   0 9999.00  431.56
   2   0  -6   17.30   22.30
   6  -2   0    4.00   18.40
   6   2   0   21.00   26.40
   0  -6   2  -26.00   25.10
   0  -6   2   31.30   25.80
   0   6  -2    4.70   26.10
   0   6  -2   19.40   28.00
   0   6   2   13.30   32.90
   0  -6  -2   30.30   29.10
   0  -6  -2   54.09   40.00
  -2   0  -6  -11.80   18.80
  -6  -2   0   21.20   24.30
  -6   2   0   -3.30   26.40
   4   0  -6 3318.07  159.28
   0  -6  -4 2805.82  175.88
   0  -6   4 3309.97  162.38
   0   6  -4 3245.58  163.88
   0   6  -4 3156.68  162.08
  -6  -4   0 3161.08  162.98
  -6   4   0 3233.18  165.78
  -4   0  -6 3015.60  180.88
  -4   0  -6 3199.08  158.78
   0  -6  -4 3276.87  168.38
   6  -4   0 3515.35  160.98
   6   4   0 3252.77  166.38
  -6  -1  -1  135.39   27.00
  -1  -6  -1  130.29   35.50
  -1  -6  -1   97.59   35.80
   1   6  -1   75.69   31.20
   6  -1   1   69.69   27.80
  -1  -1  -6   55.79   24.00
   1  -1   6   36.20   24.90
   1   1  -6   44.80   24.60
   1  -6   1   82.19   29.40
   1   6  -1   53.79   29.70
  -1   6   1   77.49   28.90
  -1   6   1   47.40   34.20
   6   1  -1  124.19   23.20
   1  -6   1   97.99   30.40
  -1   6  -1   17.40   23.90
  -1   6  -1   45.60   32.40
   6  -1  -1   54.19   22.40
  -1  -6   1   66.69   25.70
   1  -6  -1   53.99   28.20
  -1   1  -6   93.69   24.00
   6   1   1  138.59   30.30
   1   6   1   -0.30   31.40
  -6   1  -1   92.79   21.10
   1  -6  -1  129.59   36.50
  -1  -6   1   75.89   27.90
   1   6   1    5.30   28.60
  -6  -1   1   88.59   22.70
  -3  -1  -6   59.09   25.00
   1   6  -3   43.10   31.90
  -3  -1  -6   39.90   51.09
  -1  -6  -3   17.80   37.50
   1  -6   3   27.50   31.00
   1  -6   3   12.30   27.60
   1   6  -3   20.50   28.20
  -1  -6  -3   71.29   43.80
  -1   6   3   30.80   35.20
  -6  -3  -1  101.49   31.60
   6   3  -1   52.99   29.50
   3   1  -6   42.40   23.50
   3  -1   6   28.40   23.70
   6  -3   1   38.30   21.20
   1  -6  -3   20.60   33.90
   6  -3  -1   42.70   25.80
  -6  -3   1   15.80   28.10
  -3   1  -6   46.90   25.10
  -1   6  -3   -4.10   25.40
  -1   6  -3   56.09   27.70
  -6   3  -1   57.69   26.70
   6   3   1   25.10   32.30
   1  -6  -3  131.29   49.20
  -1  -6   3   22.10   31.30
  -1  -6   3    1.00   24.20
   6  -5   1  871.11   63.79
   5   1  -6  668.73   85.79
  -1  -6  -5  749.82   80.09
   1  -6   5  684.63   64.39
   5   1  -6  733.03   54.69
  -6  -5  -1  700.53   69.99
  -6  -5  -1  793.22   53.39
  -5  -1  -6  743.93   88.29
  -5  -1  -6  748.63   56.99
   5  -1   6  847.32   59.59
   1   6  -5  746.93   57.59
   1   6  -5  738.93   61.29
  -1   6   5  756.22   81.89
   6   5  -1  655.83   53.69
   6   5  -1  759.02   66.69
  -1  -6   5  750.92   63.09
  -6  -5   1  804.42   67.59
  -1   6  -5  704.83   59.59
   1   6   5  717.73   77.89
   6   5   1  809.32   72.09
   1  -6  -5  783.22   75.49
   6  -5  -1  769.92   66.99
  -5   1  -6  720.43   87.29
  -6  -5   1  749.62   47.20
   2   6   0   41.60   30.10
  -2  -6   0   -0.30   27.50
  -2  -6   0   -3.60   30.20
   6   0  -2   -3.20   17.60
   2  -6   0    7.10   22.90
   2  -6   0  -17.90   31.40
  -6   0  -2   34.30   26.90
  -2   6   0    4.00   34.30
   0  -2   6   20.80   24.50
   0   2  -6   28.80   21.50
   0  -2  -6    5.50   47.50
   2   6   0  -18.10   28.80
   6   0   2   23.80   30.60
  -2   6   0    9.50   23.00
   6   2  -2  179.08   31.60
   2  -2   6  186.98   31.20
  -6  -2  -2  187.58   38.20
  -2  -2  -6  206.78   59.19
   2  -6   2  227.08   33.10
   2  -6   2  147.99   33.50
  -2  -6  -2  170.48   44.50
  -2   6   2  203.48   36.20
   2   6  -2  172.38   43.70
   6  -2   2  195.58   26.00
   2   6  -2  126.29   29.90
  -2  -6  -2  151.48   37.50
   2   2  -6  163.18   29.90
   6   2   2  189.28   41.50
  -2   6  -2  229.68   34.60
  -2   6  -2  136.59   39.10
  -6  -2   2  172.98   32.60
  -2  -2   6  227.68   32.60
  -6   2  -2  233.68   29.30
  -2  -6   2  143.69   34.50
  -2  -6   2  198.48   31.70
   6  -2  -2  219.98   34.90
   2  -6  -2  182.78   33.80
   2  -6  -2  219.18   45.40
   4  -2   6  157.58   33.10
  -4  -2  -6  171.98   53.79
   6  -4   2  172.08   31.40
   4   2  -6  138.79   39.20
   2  -6   4  168.68   36.60
   2   6  -4  124.79   36.40
   2   6  -4  109.19   35.10
  -4  -2  -6  169.68   33.10
  -2  -6  -4   95.99   45.70
   4   2  -6   92.29   26.60
  -2   6   4  115.99   43.20
  -6  -4  -2  124.19   43.50
  -2  -6   4  102.19   37.20
  -2  -6   4  108.29   30.10
  -2   6  -4  121.99   50.89
   2  -6  -4  104.19   39.00
   2   6   4  166.68   49.00
  -4   2  -6   95.09   27.40
  -6  -4   2   30.20   32.80
  -6   4  -2  178.98   35.20
  -2   6  -4  140.19   32.80
   6   4   2  131.19   38.80
   2  -6  -4  186.48   55.49
  -3   6   1 5382.16  244.58
   3  -6   1 5510.85  252.47
   3   6  -1 5223.38  249.78
  -6  -1  -3 5127.99  238.18
  -3  -6  -1 5206.58  253.37
  -3  -6  -1 5496.65  251.07
  -1  -3  -6 5061.59  263.37
   6   1  -3 5210.58  243.78
   3  -6   1 5180.28  243.48
  -6  -1  -3 5482.75  250.97
   3   6  -1 5259.57  253.27
   6  -1   3 5364.26  241.08
   1  -3   6 5308.47  249.08
   3   6   1 5211.58  254.67
  -1   3  -6 5346.66  248.58
   3  -6  -1 5358.76  243.88
  -6   1  -3 5317.87  250.17
  -6   1  -3 5339.47  240.88
  -3  -6   1 5168.88  245.28
  -3  -6   1 5117.99  252.07
  -3   6  -1 5359.76  244.18
  -1  -3   6 5271.67  247.98
   1  -3  -6 5065.19  261.77
  -3   6  -1 4650.13  262.67
   6   1   3 4898.81  254.57
   3  -6  -1 5126.99  255.07
   3   6  -3  313.27   50.39
   3   6  -3  313.67   42.60
   3   3  -6  427.36   54.29
  -3  -6  -3  316.87   53.19
  -6  -3  -3  459.25   54.39
   3   3  -6  260.17   40.30
   3  -3   6  314.17   41.20
   3  -6   3  363.96   47.10
   6   3  -3  342.07   44.90
  -3  -3  -6  357.06   60.29
  -3  -6  -3  361.26   55.89
   6  -3   3  297.17   39.40
  -3   6   3  333.67   48.60
  -6   3  -3  400.16   43.90
   3  -6  -3  227.38   55.59
  -3   6  -3  307.77   40.00
  -6  -3   3  340.97   46.00
  -3  -6   3  372.26   48.50
  -3  -6   3  273.37   37.70
   3  -3  -6  361.16   57.99
  -3   3  -6  340.47   40.70
  -3   6  -3  300.27   42.10
   6  -3  -3  331.37   49.50
   3  -6  -3  298.97   41.60
   6   3   3  342.77   60.79
  -3  -3   6  345.27   41.40
   3   6   3  311.67   52.69
   3  -6   5  140.59   39.80
  -5  -3  -6  126.09   40.00
   6   5  -3  113.99   36.00
  -6  -5  -3   37.50   49.60
  -6  -5  -3   67.29   46.20
   5   3  -6  111.49   30.30
  -5  -3  -6  239.78   65.79
   6  -5   3   47.70   34.50
   3   6  -5  133.29   40.50
  -3   6   5   29.50   51.99
   6   5  -3  156.18   28.40
   3   6  -5   62.19   29.70
   5  -3   6  230.88   40.50
  -3  -6  -5   32.80   56.99
   5   3  -6  148.49   41.20
  -5   3  -6  111.89   31.50
  -3   6  -5  123.99   32.60
   3   6   5   11.90   59.49
  -6   5  -3  106.19   41.90
  -6  -5   3  140.89   27.60
  -3  -6   5   98.29   34.30
  -3   6  -5  177.38   41.80
   6   5   3  121.39   48.90
   3  -6  -5  125.29   48.90
   6  -5  -3  105.49   47.40
  -6  -5   3  203.18   47.10
   5   3   6   98.69   58.49
  -6   5  -3  138.69   27.10
   0  -4   6  522.55   53.79
   4   6   0  577.94   58.39
  -6   0  -4  606.84   43.10
  -4  -6   0  597.34   61.09
  -4  -6   0  633.64   51.89
  -4   6   0  662.13   44.30
  -4   6   0  583.64   67.09
  -6   0  -4  551.34   66.19
   0  -4  -6  540.15   75.29
   6   0  -4  580.94   45.50
   4  -6   0  688.03   44.80
   4  -6   0  641.54   60.49
   4   6   0  577.54   61.19
   6   0   4  545.35   42.60
   0   4  -6  613.74   51.29
   4   6  -2   51.99   33.40
   4   6  -2   33.60   27.50
   2   4  -6   95.89   40.10
   4  -6   2  112.19   32.20
   6  -2   4  113.59   27.60
   2  -4   6  107.99   30.70
   6   2  -4  156.08   33.10
   6   2  -4   97.69   21.20
  -6  -2  -4   72.39   43.80
  -6  -2  -4   75.39   22.00
  -4  -6  -2  139.89   43.60
  -4  -6  -2   71.99   44.20
   2   4  -6  101.69   27.80
  -4   6   2  153.18   32.10
  -2  -4  -6   61.29   50.69
  -6   2  -4  155.68   30.10
  -6   2  -4  157.88   46.10
   6   2   4   59.59   51.39
  -2   4  -6  144.89   28.90
   2  -4  -6   84.69   49.20
   2   4   6   68.29   52.39
   4  -6  -2  131.79   28.60
   4  -6  -2   99.19   46.90
  -2  -4   6   82.29   34.70
  -4  -6   2  119.49   28.90
  -4   6  -2  104.49   38.20
   4   6   2   86.69   41.30
  -4  -6   2   80.89   37.90
   4   4  -6   99.09   35.30
   4   4  -6   78.19   32.00
  -4  -6  -4   91.79   54.99
   6  -4   4   58.79   31.50
  -4  -4  -6  106.69   60.09
   4   6  -4   60.79   32.00
   4  -6   4  105.49   37.80
   6   4  -4   48.40   23.70
   4  -4   6  184.28   36.80
   6   4  -4  102.59   40.30
  -4   6   4   72.59   45.60
  -6  -4  -4  176.58   51.79
   4   6  -4  107.59   40.30
  -4  -4   6  100.69   35.10
   4  -4  -6  114.49   54.09
   4   6   4   98.79   50.39
   4  -6  -4   93.69   36.70
  -6  -4   4  118.09   41.40
  -6  -4   4  108.79   25.50
  -6   4  -4   37.00   32.40
  -4   4  -6  135.09   33.30
   4  -6  -4   92.49   59.19
   4   4   6   45.40   53.59
   6  -4  -4   44.50   48.20
  -4  -6   4  106.69   43.70
  -4   6  -4  117.89   32.10
  -4   6  -4  113.19   34.40
   6   4   4   17.00   46.20
   6   1  -5  195.28   29.60
   6  -1   5  250.37   33.30
   6   1  -5  297.07   42.30
  -1  -5  -6  119.79   54.59
   1  -5   6  187.88   39.40
  -5  -6  -1  166.38   46.60
  -5  -6  -1  213.28   38.40
   5   6  -1  256.87   46.70
   5   6  -1  210.68   36.40
   1   5  -6  247.88   41.80
  -6  -1  -5  238.88   59.99
  -6  -1  -5  185.38   30.00
   5  -6   1  190.88   40.70
  -5   6   1  187.98   53.29
   1   5  -6  204.98   35.80
  -1   5  -6  276.57   44.20
  -1   5  -6  226.58   39.60
  -5  -6   1  171.98   43.90
   1  -5  -6  195.88   58.29
  -6   1  -5  257.17   62.39
  -6   1  -5  254.57   33.10
  -5  -6   1  234.58   31.00
   1   5   6  196.58   62.79
   5  -6  -1  165.28   44.10
  -1  -5   6  250.37   44.20
   5   6   1  267.97   49.80
  -5   6  -1  262.87   48.60
  -5   6  -1  261.57   30.30
   6   3  -5   39.20   38.10
   6   3  -5   24.40   22.80
  -3  -5  -6  114.39   61.19
   6  -3   5   -3.70   31.50
   5  -6   3  -17.90   36.40
  -6  -3  -5    9.50   54.19
  -6  -3  -5   11.10   25.60
   5   6  -3   -8.80   27.80
  -5  -6  -3    4.00   49.50
  -5  -6  -3  -24.60   50.09
   5   6  -3   25.60   35.90
   3   5  -6    6.80   35.20
  -5   6   3   -0.70   36.70
   3   5  -6  -27.80   28.50
   3  -5   6  -45.40   37.50
   6   3   5   11.50   50.39
  -3   5  -6  -33.80   26.60
   3  -5  -6  -14.80   48.80
  -6   3  -5   13.30   26.50
  -5   6  -3  -19.20   25.50
  -5   6  -3   59.39   33.20
   3   5   6  -37.70   52.09
   5  -6  -3   15.40   28.30
   5  -6  -3  -34.20   50.39
  -3  -5   6   26.70   33.50
  -5  -6   3   34.40   44.00
  -5  -6   3   19.80   27.40
   5   6   3   45.90   40.00
   5  -5   6  -31.40   43.50
   5   5  -6   49.40   45.40
   5  -6   5    8.40   41.30
   5   6  -5   25.10   40.10
   6   5  -5    7.80   27.60
   6  -5   5   42.70   38.30
   6   5  -5   54.89   41.60
   5   6  -5   46.10   32.30
   5   5  -6   16.80   30.50
   5  -6  -5   36.00   42.90
   5  -5  -6  137.09   52.19
  -6  -5   5  105.69   50.89
  -6  -5   5  -23.40   31.10
  -5  -6   5   21.90   34.90
   5   5   6   79.79   65.09
  -5   6  -5    7.70   33.50
  -5   6  -5   15.20   37.10
   5   6   5  116.39   60.39
   6  -5  -5   74.29   40.50
   6  -5  -5  -12.70   60.39
  -6   5  -5   36.10   34.20
  -5  -5   6   45.20   36.40
  -5   5  -6   34.20   32.20
   5  -6  -5  -59.69   69.39
  -6  -6   0  -26.80   46.10
  -6  -6   0    5.00   25.90
  -6   0  -6   19.60   61.49
  -6   0  -6   15.70   31.80
  -6   6   0   37.10   44.60
   0  -6  -6   24.10   51.59
   0  -6   6    1.70   40.30
   0   6  -6   45.90   31.70
   0   6   6  110.79   57.79
   6  -6   0   40.70   40.70
   6   0  -6   33.20   32.60
   6   0  -6   22.70   27.70
   6   6   0  -29.90   37.20
  -6  -6  -2  133.89   59.69
  -6  -6  -2  102.39   42.60
   6  -2   6   70.69   32.90
  -6  -2  -6  153.38   65.09
  -6  -2  -6   32.60   30.00
   6  -6   2   47.90   39.70
   6   6  -2   94.99   43.60
   2   6  -6   51.79   39.10
  -2  -6  -6   14.70   56.59
   6   6  -2   70.09   32.40
   6   2  -6  139.29   42.50
   6   2  -6   76.79   27.20
   2   6  -6   68.39   31.70
   2  -6   6   83.69   41.10
  -2  -6   6   47.70   39.80
   2  -6  -6  148.09   53.39
   2   6   6   25.90   56.59
   6  -6  -2  134.79   49.40
  -6   6  -2   44.50   41.50
  -6  -6   2   17.00   53.29
  -6  -6   2   88.29   27.10
  -2   6  -6   15.90   35.10
  -2   6  -6   82.19   31.10
  -6   2  -6   52.59   31.70
   6   6   2   44.60   48.00
  -6  -6  -4  182.18   66.39
   6   6  -4  206.78   50.99
   6   6  -4  126.59   36.80
   6  -4   6  303.87   51.49
   6   4  -6  212.78   52.79
   4   6  -6  125.29   46.40
   4   6  -6  232.48   37.80
   6  -6   4  269.57   52.89
   4  -6  -6  238.58   57.59
  -6   6  -4  231.18   38.90
  -6   6  -4  209.58   43.70
  -6  -6   4  185.98   36.50
   4   6   6  224.88   70.59
   6  -6  -4  144.89   64.99
  -6   4  -6  179.28   37.40
  -4   6  -6  241.68   43.30
  -4   6  -6  222.88   44.40
   6  -4  -6  235.08   57.59
  -4  -6   6  201.58   42.40
  -6  -4   6  147.99   41.30
   6   4   6   76.19   67.69
  -6  -6   4  330.07  108.89
   6   6   4  107.99   53.49
   6   6  -6 2190.38  132.19
   6   6  -6 2089.59  117.19
   6  -6  -6 2133.89  124.69
  -6   6  -6 2167.18  125.39
  -6   6  -6 2086.79  117.69
  -6  -6   6 1884.81  119.09
   6   6   6 2108.19  157.78
  -1   0  -7   88.49   28.30
   0  -7  -1    2.50   35.00
   0  -7  -1  142.09   43.10
   0  -7   1   57.59   35.90
   0  -7   1   34.30   31.20
   0   7  -1   72.59   35.50
   0   7   1   78.59   40.80
   0   7   1   49.90   41.80
   1   0  -7   62.29   25.90
   7   1   0  119.19   30.60
  -7  -1   0   63.69   25.80
   0  -7  -3  363.56   52.29
   7   3   0  372.06   48.20
   7  -3   0  328.17   40.30
   0   7   3  241.08   45.30
   3   0  -7  331.97   44.10
  -3   0  -7  313.77   41.50
   0  -7   3  323.27   47.90
   0  -7   3  253.67   41.60
   0   7  -3  358.06   48.70
   0   7  -3  387.16   49.99
  -7  -3   0  324.97   45.70
  -7   3   0  416.96   49.99
   0  -7  -3  264.77   62.89
   7  -5   0   77.59   36.80
  -7  -5   0  126.39   46.80
  -5   0  -7  122.39   76.49
  -5   0  -7  110.69   31.40
   0  -7  -5  111.19   56.49
   0  -7  -5   75.19   69.99
   5   0  -7   51.19   30.80
   0   7   5   68.39   47.50
   0   7  -5   43.00   32.10
   0   7  -5   47.80   36.60
   0  -7   5  128.89   42.90
   7   5   0    2.90   41.00
  -7   5   0   52.29   49.30
   1   7   0 3330.67  167.18
  -1   7   0 3340.77  163.78
  -1   7   0 3214.18  174.18
   1  -7   0 3281.57  168.68
   7   0   1 3346.97  160.38
   1  -7   0 3303.87  163.18
  -7   0   1 3279.67  152.88
  -1  -7   0 2922.11  164.68
  -1  -7   0 3102.39  165.98
  -7   0  -1 3274.77  155.08
   0   1  -7 3220.98  163.08
   0  -1  -7 3313.37  163.78
   7  -2   1  267.67   30.00
   7   2  -1  231.88   37.90
  -2  -1  -7  321.47   68.39
  -1   7   2  240.08   46.20
  -2  -1  -7  216.58   35.90
  -1  -7  -2  244.08   45.90
   2   1  -7  144.99   33.50
   1   7  -2  225.68   46.90
   1   7  -2  229.98   43.20
   2  -1   7  246.98   37.90
   1  -7   2  189.08   38.20
  -1  -7  -2  226.88   52.69
  -1   7  -2  249.28   42.20
  -1  -7   2  191.38   38.60
  -7  -2   1  214.48   34.70
   1  -7  -2  214.98   41.10
   1  -7  -2  235.08   51.19
   7   2   1  257.17   41.90
   1   7   2  233.28   49.30
  -7   2  -1  275.27   36.60
  -1   7  -2  200.38   46.40
  -1  -7   2  322.47   48.90
   7  -2  -1  246.48   32.40
  -2   1  -7  246.98   40.60
  -1  -7  -4  718.73   77.29
   1   7  -4  655.53   61.59
  -7  -4  -1  867.51   70.49
   7  -4   1  816.02   59.99
  -1  -7  -4  782.02   97.49
   1   7  -4  750.52   63.89
   4   1  -7  773.62   60.29
  -4  -1  -7  770.62  102.09
  -4  -1  -7  763.42   62.09
   1  -7   4  746.33   68.99
  -1   7   4  864.21   77.39
   4  -1   7  881.71   64.39
   7   4  -1  743.73   66.69
  -7  -4   1  721.83   65.39
   7  -4  -1  856.21   64.69
  -1   7  -4  806.52   66.19
   1  -7  -4  801.42   73.89
   1  -7  -4  710.93   95.89
  -1  -7   4  797.42   67.59
  -7   4  -1  684.63   67.49
  -1   7  -4  792.82   62.59
  -4   1  -7  788.52   59.79
  -1  -7   4  782.32   71.49
   1   7   4  733.43   74.29
   7   4   1  770.02   73.39
   7  -6   1  135.69   46.10
   6   1  -7  180.28   43.50
  -7  -6  -1  322.57   62.79
   7   6  -1  147.59   51.29
  -1  -7  -6  150.18  120.09
   6   1  -7  197.98   39.80
   1   7  -6  119.09   43.20
  -1   7   6  145.19   62.89
   6  -1   7  204.28   44.10
  -6  -1  -7  161.78   86.99
  -6  -1  -7  182.98   37.50
  -7   6   1  167.88   51.59
   1   7  -6  196.98   42.30
   1  -7  -6  160.88   68.19
  -7   6  -1  221.48   46.50
   7  -6  -1  182.28   50.59
  -1   7  -6  140.39   45.60
  -7  -6   1   95.29   49.99
  -6   1  -7  184.58   35.20
  -1   7  -6  117.19   34.70
   7   6   1  148.49   50.39
   1   7   6  168.18   65.49
  -6   1  -7  124.39   79.79
   7   1  -2  837.92   58.99
  -1  -2  -7  818.82   94.59
   7  -1   2  959.50   53.09
  -7  -1  -2  990.70   64.39
  -2   7   1  754.02   80.39
   2  -7   1  868.51   63.69
   2   7  -1  968.50   82.49
  -2   7   1  990.80   67.19
  -2  -7  -1  844.92   73.19
  -2  -7  -1 1069.39   79.29
   1  -2   7  891.61   66.89
   1   2  -7  961.50   64.69
   2  -7   1  853.91   71.69
   2   7  -1 1004.80   71.99
   2  -7  -1  957.60   82.09
  -2   7  -1  853.71   74.19
   2  -7  -1 1016.60   65.29
  -7  -1   2  970.10   58.69
   7  -1  -2  940.11   60.39
  -2  -7   1  877.91   70.59
  -2  -7   1  892.21   67.99
  -2   7  -1  952.80   64.69
   7   1   2  948.41   72.59
   2   7   1  874.41   73.79
   2   7   1  765.32   92.39
  -1  -2   7  978.90   66.99
  -7   1  -2  960.40   60.69
  -7   1  -2  958.60   54.79
  -1   2  -7  988.70   64.89
   3  -2   7  145.69   35.60
  -3  -2  -7  143.79   34.00
  -3  -2  -7    4.00   63.09
   7   3  -2  107.39   35.10
   2  -7   3  240.78   40.50
   2  -7   3   85.79   36.10
   2   7  -3  244.38   43.70
   3   2  -7  161.38   33.00
  -2   7   3  122.49   40.90
  -7  -3  -2  164.38   41.70
  -2  -7  -3   66.19   55.19
   7  -3   2  186.18   30.50
   2   7  -3  164.38   40.60
  -2  -7  -3  114.89   47.00
  -2  -7   3  129.19   36.40
  -7   3  -2  169.88   35.10
   2  -7  -3  135.79   39.80
   2  -7  -3   27.50   54.59
  -2  -7   3   72.59   39.20
  -2   7  -3  108.09   33.70
  -7  -3   2  132.69   37.50
  -3   2  -7  129.49   29.70
   2   7   3  141.59   40.70
   7   3   2   46.40   47.80
   7  -3  -2  170.18   37.40
  -5  -2  -7   13.90   31.10
   7   5  -2   47.00   35.90
   2  -7   5   25.90   45.60
  -7  -5  -2   85.89   54.89
   2   7  -5   37.90   32.10
   5  -2   7   31.20   37.80
   2   7  -5   20.00   35.00
   5   2  -7   32.20   35.00
  -5  -2  -7  -12.50   73.09
  -2   7   5  -82.99   52.49
  -2  -7  -5  -80.69   55.79
   5   2  -7    7.60   29.90
   7  -5   2   52.99   34.90
   2  -7  -5   76.09   83.69
  -7   5  -2   11.00   39.30
   7  -5  -2   31.00   42.90
  -2   7  -5   40.30   33.60
  -7  -5   2   46.00   43.30
  -5   2  -7    7.60   26.20
  -2  -7   5  106.29   40.70
  -2   7  -5  -28.30   28.30
   7   5   2  -75.19   44.60
   2   7   5   11.70   50.89
   2  -7  -5   15.20   49.70
   3   7   0  105.19   39.90
   7   0   3  192.48   24.40
   3  -7   0   88.49   31.30
   0  -3   7  201.18   38.20
   0  -3  -7  157.38   61.69
   7   0  -3  259.67   33.20
  -7   0  -3  182.78   40.00
  -7   0  -3  168.58   24.30
  -3  -7   0  168.98   48.90
   3   7   0  110.89   43.20
  -3   7   0  155.68   34.30
  -3   7   0  104.99   44.60
   0   3  -7  198.48   35.00
  -3  -7  -2  245.58   59.69
  -2  -3  -7  380.86   75.19
   3  -7   2  362.26   50.39
   3  -7   2  376.96   44.50
  -3   7   2  373.26   47.00
   3   7  -2  393.76   51.39
   2  -3   7  355.66   46.10
   2   3  -7  371.96   44.40
  -3  -7  -2  413.96   58.09
   7  -2   3  358.96   38.50
   3   7  -2  243.18   49.80
   7   2  -3  338.97   45.00
  -7  -2  -3  428.76   53.89
  -2   3  -7  387.86   45.00
   3   7   2  356.36   56.69
  -7   2  -3  302.57   39.20
  -3  -7   2  352.56   56.79
   2  -3  -7  331.37   70.99
  -3   7  -2  364.06   49.90
   7  -2  -3  355.56   45.90
  -3   7  -2  344.07   44.30
  -7  -2   3  402.86   45.70
  -7   2  -3  454.95   52.09
   3  -7  -2  314.77   56.69
   3  -7  -2  438.46   47.00
  -2  -3   7  396.16   50.29
  -3  -7   2  400.86   48.60
   7   2   3  246.88   53.49
  -4  -3  -7  157.28   78.19
   7   4  -3   64.49   43.20
   3   7  -4   68.09   40.80
  -3  -7  -4   16.40   54.09
  -3  -7  -4  -24.60   59.89
   3  -7   4  100.49   40.10
  -7  -4  -3  -16.90   47.00
   4  -3   7   50.59   40.20
  -3   7   4  105.09   48.70
   3   7  -4   65.29   37.30
   7  -4   3  144.79   35.40
   4   3  -7   40.40   39.30
   4   3  -7   68.39   30.50
   3   7   4   53.09   47.80
  -7  -4   3  -18.80   39.20
   3  -7  -4   95.19   58.19
  -3  -7   4   11.10   48.90
   3  -7  -4   51.89   41.60
  -3   7  -4   40.90   34.30
  -3   7  -4   32.10   33.00
   7   4   3  -31.50   43.40
  -4  -3   7  -20.40   34.40
   4  -3  -7  118.89   61.99
  -3  -7   4   82.09   36.40
  -4   3  -7   64.19   27.90
   7  -4  -3   44.30   44.90
   6  -3   7  -12.00   45.50
  -7  -6  -3 -103.29   50.89
   7  -6   3  -42.80   42.50
   7   6  -3   26.10   43.50
   6   3  -7   46.20   47.00
   6   3  -7   10.40   33.20
   7   6  -3   50.49   33.40
   3   7  -6   14.30   33.20
   3   7  -6    9.40   44.20
  -7   6  -3   77.69   44.40
   7   6   3   67.59   55.09
  -3  -7   6   19.60   41.90
  -3   7  -6  -33.60   35.60
  -6   3  -7   17.20   34.00
   7  -6  -3   83.49   59.49
  -7   6  -3   43.10   27.90
  -7  -6   3  -19.00   28.90
   3  -7  -6   -8.10   56.69
   3   7   6   26.10   58.79
  -3   7  -6   38.50   36.70
   7  -1   4  299.37   37.00
   7   1  -4  296.47   41.10
   4  -7   1  267.87   45.90
  -1  -4  -7  300.77   73.09
  -4   7   1  248.08   39.40
   1  -4   7  215.88   45.00
   4   7  -1  187.78   43.10
   4   7  -1  327.07   49.70
   7   1  -4  221.08   30.00
  -4   7   1  190.48   50.89
   4  -7   1  302.47   38.20
  -7  -1  -4  232.18   49.80
  -7  -1  -4  253.97   30.40
   1   4  -7  260.27   41.70
  -4  -7  -1  226.98   46.50
  -4  -7  -1  188.78   55.19
  -1  -4   7  205.18   40.80
   1  -4  -7  290.87   68.59
   7   1   4  210.38   60.59
   4   7   1  189.58   47.80
  -4  -7   1  230.08   38.30
  -4   7  -1  250.67   36.00
  -4   7  -1  302.87   52.29
  -4  -7   1  227.38   53.39
   7  -1  -4  306.87   33.90
  -7   1  -4  285.87   52.29
  -7   1  -4  294.87   36.90
   4  -7  -1  325.97   53.99
   4  -7  -1  305.57   36.70
  -1   4  -7  209.78   36.30
   7  -3   4   60.19   28.80
  -4   7   3  -51.59   36.90
   4   7  -3   10.70   40.50
  -4  -7  -3   29.20   50.29
  -4  -7  -3   11.60   56.79
   3   4  -7    6.30   25.50
   7   3  -4   12.60   19.20
   3   4  -7  -29.20   36.50
   7   3  -4  -55.99   32.80
   3  -4   7  -19.20   42.70
  -3  -4  -7   57.59   69.49
  -7  -3  -4  -21.30   49.10
  -7  -3  -4   11.90   21.40
  -7  -3   4   -7.40   38.10
  -7   3  -4    6.00   50.39
  -7   3  -4   28.10   29.60
  -3   4  -7   13.60   28.50
   3  -4  -7  -29.20   57.49
   4  -7  -3   32.90   35.00
  -4  -7   3   27.90   31.70
   4  -7  -3   94.79   58.39
  -4   7  -3   -3.40   36.60
  -4  -7   3   62.89   47.20
   7  -3  -4  -23.70   42.10
  -3  -4   7   47.00   35.70
   4   7   3  -37.90   38.70
   7   3   4   32.40   53.99
  -4   7  -3   25.20   31.90
   4   7  -5   32.10   42.10
  -7  -5  -4  -27.60   70.09
   7  -5   4    6.10   38.90
   7   5  -4   15.20   43.10
   7   5  -4   17.40   26.90
   5   4  -7  -43.10   40.40
   5   4  -7   24.30   28.80
   5  -4   7   81.69   46.60
   4   7  -5   38.10   32.40
  -4   7   5   17.40   56.09
   7  -5  -4   46.90   58.69
  -4   7  -5   50.39   34.90
  -7  -5   4  -19.60   27.60
   4   7   5  -47.40   56.89
   5   4   7  -60.09   63.69
  -4   7  -5  -22.30   34.10
  -4  -7   5  102.69   39.20
   4  -7  -5  -70.09   45.40
   5  -4  -7  -10.50   62.59
  -7  -5   4   92.29   50.59
   7   5   4   90.49   52.89
  -7   5  -4   32.00   33.50
  -5   4  -7   54.79   32.70
  -5  -4   7  -46.00   39.10
   0  -5   7   23.00   38.30
  -7   0  -5  122.79   54.19
  -7   0  -5   -6.10   24.00
  -5  -7   0   38.20   51.39
  -5   7   0  -41.20   26.10
  -5   7   0   37.20   43.50
   5  -7   0  -34.40   42.10
   0   5  -7   23.90   36.50
   0   5  -7   36.60   27.10
   5   7   0  -55.79   41.60
  -5  -7   0  -10.60   33.00
   5  -7   0   25.30   27.50
   7   0  -5   19.60   29.80
   0  -5  -7  161.48   66.09
   5   7   0  -54.59   41.50
  -5   7   2   49.70   33.40
   7  -2   5   27.90   30.50
   2   5  -7    9.20   33.10
   5   7  -2   44.20   44.30
   5   7  -2   -8.20   38.20
  -2  -5  -7  -62.79   66.69
   2  -5   7   27.30   47.50
   7   2  -5   33.20   39.10
   7   2  -5   13.80   23.20
  -7  -2  -5   -3.00   24.80
   2   5  -7  -81.79   35.60
   5  -7   2   27.80   42.40
  -5  -7  -2  -12.10   50.99
  -5  -7  -2   13.60   47.80
  -7  -2  -5    4.60   53.49
  -5   7  -2  -12.10   39.10
  -7   2  -5   66.99   59.19
  -7   2  -5   60.19   34.90
   7   2   5   19.30   53.49
   2   5   7  -22.40   56.59
  -5  -7   2  -47.40   49.99
  -2   5  -7   40.30   29.90
  -5  -7   2  -27.40   31.10
   2  -5  -7    7.80   62.09
   5  -7  -2   72.89   30.50
   5  -7  -2   16.60   55.19
   5   7   2  -31.80   44.70
  -5   7  -2   32.30   29.40
   4   5  -7   53.99   31.40
  -7  -4  -5   50.39   66.39
   7   4  -5   16.80   25.50
  -5  -7  -4  180.98   68.99
   4   5  -7  119.59   46.90
   7   4  -5   51.09   39.40
   5   7  -4   28.50   44.90
   7  -4   5   80.69   39.80
   5   7  -4   14.30   36.00
  -4  -5   7  -44.20   40.10
   5   7   4   85.89   57.99
  -7   4  -5   73.69   31.40
   7   4   5  -23.30   62.59
   7  -4  -5   37.90   60.29
   4   5   7  -13.50   65.69
  -5  -7   4  -12.70   36.30
  -5   7  -4   80.29   44.20
  -5   7  -4   34.00   40.20
   4  -5  -7  149.79   63.09
  -4   5  -7   41.40   32.80
   5  -7  -4   43.30   39.40
   6   5  -7 1582.34   93.89
   5   7  -6 1700.33   99.19
   7   6  -5 1495.85  110.19
   7   6  -5 1450.85  103.09
   5   7  -6 1471.25  109.19
   6   5  -7 1733.33  114.09
   6  -5  -7 1681.23  119.49
  -7  -6   5 1398.56   93.49
   5  -7  -6 1654.73  108.79
  -7   6  -5 1535.25  103.49
   7   6   5 1343.17  132.59
  -5  -7   6 1565.54  104.69
   6   5   7 1420.86  146.39
  -5   7  -6 1513.85   97.29
  -5   7  -6 1591.34  107.79
  -6   5  -7 1532.95  101.79
  -6  -5   7 1477.85  102.69
  -6  -7  -1    1.00   37.60
   7  -1   6  -27.30   30.90
   6   7  -1   51.19   42.40
   1   6  -7   46.90   40.80
  -7  -1  -6   98.89   69.49
   6  -7   1   89.19   47.60
   6   7  -1   -4.90   40.70
   1   6  -7   35.70   34.90
   7   1  -6   50.49   40.20
   7   1  -6   66.19   30.50
  -7  -1  -6   24.50   28.80
  -6   7   1   30.10   52.89
  -7   1  -6   65.89   31.10
   7  -1  -6    0.40   31.70
  -7   1  -6  128.79   66.59
   1   6   7   -8.20   59.49
  -6  -7   1   33.10   31.00
  -6   7  -1   83.49   52.39
   6   7   1  -43.10   47.50
   6  -7  -1   38.00   53.09
  -1   6  -7  -38.80   38.90
  -1   6  -7   47.70   32.30
   1  -6  -7  126.09   68.89
  -7  -3  -6   23.20   84.49
   7  -3   6  102.09   43.10
   7   3  -6  102.19   43.10
   7   3  -6  -23.60   27.30
  -6  -7  -3   30.00   60.99
  -7  -3  -6   25.80   31.60
   6   7  -3   39.90   50.59
   6   7  -3   35.00   37.50
   3   6  -7   31.20   38.90
   3   6  -7   80.49   35.00
   3  -6  -7   15.80   65.49
   3   6   7   -3.70   66.59
  -7   3  -6  121.19   34.20
  -6  -7   3  -14.60   34.10
  -6   7  -3   28.10   32.80
  -6   7  -3   93.09   42.70
   7   3   6    7.20   63.89
   6   7   3  -66.39   46.20
  -3   6  -7   90.79   32.50
  -3  -6   7   20.60   44.70
  -3   6  -7   49.10   38.50
   7   5  -6   18.90   36.60
   7   5  -6   18.20   45.20
  -6  -7  -5  140.29   83.69
   6   7  -5   28.60   49.20
   6   7  -5    7.30   40.20
   5   6  -7    8.40   50.19
   5   6  -7  -13.80   37.40
   5  -6  -7  167.18   66.19
  -7  -5   6  -84.19   39.20
  -7   5  -6   -4.50   33.90
   7   5   6 -141.39   66.39
  -6  -7   5   10.60   41.80
  -6   7  -5   39.90   38.10
  -6   7  -5   -3.80   41.50
   6   7   5   19.10   71.39
   7  -5  -6   36.40   51.19
   5   6   7   97.49   85.79
  -5  -6   7  -19.40   48.20
  -5   6  -7  -10.90   33.50
  -7  -7   0   22.90   31.70
  -7   0  -7    2.40   31.10
  -7   7   0  -94.59   50.19
   0   7  -7   29.20   40.80
   0   7  -7   22.70   37.40
   0   7   7   47.50   68.39
   7  -7   0    5.30   49.60
   7   0  -7   -0.80   41.40
   7   0  -7  -19.30   32.50
   7   7   0   13.80   50.29
  -7  -7  -2   65.79   47.00
   7  -2   7  116.59   44.10
  -7  -2  -7   52.39   38.50
   7   7  -2   77.89   52.29
   7   7  -2   77.79   43.40
   2   7  -7  110.19   46.60
   7   2  -7  102.59   44.00
   7   2  -7   53.09   34.60
   2   7  -7  116.39   39.20
  -2   7  -7   84.59   40.50
   2  -7  -7  127.19   68.69
   2   7   7  103.49   74.69
  -7   7  -2  134.99   51.89
  -7  -7   2  105.79   33.60
  -2   7  -7   93.09   47.20
  -7   2  -7  111.49   83.09
  -7   2  -7  126.99   39.80
   7   7   2  114.69   62.09
  -7  -7  -4  133.69   71.19
  -7  -4  -7   16.20   38.20
   7   7  -4    9.90   45.10
   7   4  -7   -2.50   34.10
   7   4  -7   63.29   51.79
   4   7  -7  -44.10   49.40
   4   7  -7  -29.00   35.00
   7   7  -4   12.10   51.49
  -4   7  -7    4.20   40.60
  -4   7  -7   29.90   45.80
   4   7   7    9.90   83.89
   4  -7  -7  -90.39   63.59
  -7  -7   4   42.80   38.60
  -7   7  -4  -79.09   44.10
   7  -4  -7 -117.39   66.79
  -7   4  -7  123.19   39.20
  -7   7  -4   43.90   35.50
   7   4   7  -24.00   85.39
   7   7   4   35.80   68.39
   7   6  -7   71.09   41.90
   7   7  -6  113.19   62.59
   7   7  -6  115.99   43.00
   7   6  -7   85.79   60.89
   6   7  -7  104.59   42.90
   6   7  -7   85.09   62.29
  -7  -6   7  123.59   56.79
  -6   7  -7   -8.00   45.80
   6  -7  -7   78.09   64.39
   6   7   7   -8.10   83.99
  -6   7  -7   49.20   56.39
  -7  -7   6   67.49   53.39
  -7   7  -6   57.99   42.10
  -7   7  -6   70.79   53.49
   7  -6  -7  113.29   62.99
  -7   6  -7  140.09   51.29
   7   6   7   27.90   87.09
   7  -7  -6  120.19   53.29
   7   7   6  103.69   83.59
   0  -8   0  125.99   40.10
   0  -8   0   74.69   43.40
   0   0  -8   71.69   30.10
   0   8   0   88.29   41.00
   0   8   0  111.09   42.80
   8   0   0   99.19   30.30
   2   0  -8   82.39   35.30
   8  -2   0   90.99   24.20
   8   2   0  102.89   38.50
   0   8  -2   54.79   39.10
   0   8   2  176.48   46.20
  -8  -2   0   90.99   34.20
  -2   0  -8   81.29   34.00
   0  -8  -2   63.19   45.30
   0  -8  -2   23.40   53.09
   0  -8   2  114.99   46.50
   0  -8   2  106.19   39.10
   0   8  -2  112.69   38.30
   4   0  -8   91.09   35.20
   0  -8  -4   90.99   72.49
   0  -8   4  218.98   53.89
   0  -8   4  155.48   46.30
   0   8  -4   99.39   42.30
   0   8  -4   35.40   34.40
   0   8   4  129.99   51.49
   8  -4   0  103.59   37.30
   8   4   0  113.09   47.40
   0  -8  -4   82.19   52.89
  -8   4   0  102.59   47.10
  -4   0  -8  169.68   85.19
  -4   0  -8  129.69   35.90
  -8  -4   0   98.29   45.20
  -6   0  -8  796.12   69.99
   0   8   6  726.03   98.99
   8   6   0  769.02   84.39
   0   8  -6  886.21   77.79
   0   8  -6  906.51   78.69
   6   0  -8  845.22   69.69
   8  -6   0  990.20   82.99
  -8   6   0  933.11   92.19
   1   1  -8  141.19   32.60
  -8  -1  -1  165.38   35.80
   1  -8   1  177.08   45.00
  -1  -8  -1   86.89   47.30
   8   1  -1  256.87   39.80
  -1  -1  -8   77.89   32.70
   1  -8   1  217.78   47.00
   1   8  -1  162.68   40.50
  -1   8   1  168.18   50.09
  -1   8   1  234.68   46.10
   1   8  -1  114.39   44.70
   1  -8  -1  294.07   56.19
  -8  -1   1  225.18   33.00
   8   1   1  137.99   40.30
   1   8   1  149.49   44.20
   1   8   1  150.98   52.89
   1  -1  -8  189.98   36.10
  -1   1  -8  159.88   36.70
  -1   8  -1  150.08   40.50
  -1   8  -1  177.98   48.30
  -1  -8   1  190.68   46.60
   1  -8  -1  191.18   41.60
  -1  -8   1  130.09   43.00
  -8  -3  -1   10.00   38.80
  -3  -1  -8  -21.40   72.89
  -3  -1  -8   74.79   32.50
  -1  -8  -3  -90.29   63.89
   1  -8   3    1.50   40.60
   3   1  -8   19.20   28.20
   8   3  -1  118.89   40.90
  -1  -8  -3  117.99   50.29
   1   8  -3   50.99   38.70
  -1   8   3   52.29   41.70
   8  -3   1   41.10   27.00
   1  -8   3   61.19   43.80
   1   8  -3   14.60   39.60
  -1   8  -3   61.39   36.30
  -1   8  -3   71.59   35.90
  -1  -8   3   63.89   40.30
   1   8   3   73.89   44.80
   1  -8  -3   76.99   62.09
   8  -3  -1   71.29   30.70
  -3   1  -8   31.30   28.40
  -8  -3   1   28.20   36.90
   1  -8  -3  130.89   48.20
   3  -1  -8   53.19   32.50
  -8   3  -1   44.20   36.60
  -1  -8   3   60.49   48.20
  -1   8   5  529.15   80.49
   1   8  -5  610.24   62.89
   8   5  -1  433.16   60.89
   1   8  -5  484.75   64.09
   5   1  -8  541.85   54.39
   8  -5   1  553.94   60.09
  -8  -5  -1  596.24   76.09
  -5  -1  -8  466.25   56.49
   8  -5  -1  528.45   63.99
   5  -1  -8  507.15   59.09
   1  -8  -5  656.53   79.19
  -8  -5   1  595.74   70.89
  -1   8  -5  508.85   61.39
  -5   1  -8  417.06   56.49
  -1   8  -5  416.96   55.19
   1   8   5  343.77   65.09
   8   5   1  499.85   67.69
  -5   1  -8  359.56   96.99
   7   1  -8  600.64   63.79
  -7  -1  -8  568.44   65.59
  -1   8   7  832.42  110.89
   8   7  -1  702.83   84.99
   1   8  -7  746.43   82.09
   1   8  -7  668.33   72.89
   7   1  -8  596.64   74.79
   8   7   1  690.73   91.79
  -8   7  -1  795.82   89.49
  -1   8  -7  620.04   74.19
  -1   8  -7  586.64   73.49
  -7   1  -8  686.43   64.59
   7  -1  -8  641.94   67.89
   1   8   7  779.62  112.59
   0  -2   8  -30.30   36.40
   0   2  -8    8.80   29.90
  -2  -8   0   69.79   45.40
  -2  -8   0   18.90   44.30
   2   8   0  -15.60   37.70
   8   0  -2   16.40   23.70
   0  -2  -8  128.99   71.89
   2  -8   0   21.90   35.50
   2  -8   0   93.39   45.50
   2   8   0    1.80   44.80
   8   0   2  -36.20   39.00
  -8   0  -2   21.10   28.80
  -2   8   0   68.69   46.20
   2   8  -2  124.29   43.40
  -8  -2  -2   79.79   37.00
  -2  -2  -8   43.90   74.69
   2   2  -8  104.99   30.00
   8   2  -2  163.48   37.30
  -2  -2  -8   99.89   37.20
  -2  -8  -2  140.29   53.99
  -2  -8  -2   79.09   58.29
   2  -8   2  173.08   47.20
   2   8  -2  188.48   43.60
   2  -2   8  144.39   42.40
   2  -8   2  190.38   41.70
   8  -2   2  159.98   27.60
  -2   2  -8  103.19   31.80
   2  -8  -2   84.59   56.69
  -2   8  -2  160.78   40.50
  -8  -2   2  100.19   35.10
   8  -2  -2   57.99   31.90
  -2   8  -2  122.49   48.00
   2  -8  -2  196.88   47.30
   2   8   2   42.40   45.60
  -8   2  -2  145.39   32.20
   8   2   2  204.88   48.40
  -2  -8   2  101.59   40.80
  -2  -8   2  156.88   49.50
   2   8  -4   88.99   41.30
  -2   8   4   27.40   48.10
  -4  -2  -8   31.40   33.80
   2   8  -4   -0.40   36.30
  -8  -4  -2   71.69   50.79
   8   4  -2   73.69   39.80
  -2  -8  -4   84.59   76.19
   8  -4   2   11.20   32.30
   4   2  -8   52.69   32.10
   4  -2   8   51.69   42.70
  -2   8  -4   46.60   38.20
   2  -8  -4   60.69   49.30
  -4   2  -8   39.90   31.00
   8  -4  -2   23.80   38.30
  -8   4  -2   13.30   43.40
   2   8   4   -1.80   50.99
   8   4   2   59.09   43.10
  -2  -8   4   50.19   46.40
  -2   8  -4   83.19   37.00
  -8  -4   2  126.99   41.40
   6   2  -8   70.99   35.00
   2   8  -6   98.69   48.60
   2   8  -6  152.68   46.00
  -2   8   6   70.59   70.39
   6   2  -8  116.79   48.20
   8  -6   2  100.99   48.20
  -6  -2  -8   90.49   41.20
   8   6  -2  146.29   51.19
   8  -6  -2  116.69   53.79
  -8   6  -2   22.20   50.99
  -2   8  -6  178.78   53.09
  -6   2  -8   50.99   36.40
  -2   8  -6   61.39   42.40
   2  -8  -6   63.09   66.79
   8   6   2   59.99   58.59
   2   8   6   52.99   67.49
   3  -8   1   18.50   34.00
  -8  -1  -3   11.10   38.10
  -3  -8  -1    2.00   48.90
   1  -3   8  -13.00   38.70
   3  -8   1  -18.30   45.80
  -3  -8  -1   19.80   47.30
   8  -1   3  -31.70   22.10
   1   3  -8   56.89   30.20
   8   1  -3   12.30   27.60
   3   8  -1  -59.89   47.20
  -3   8   1  -11.00   44.10
   3   8  -1   23.10   41.20
  -3   8   1   55.19   39.00
  -1  -3  -8  175.68   82.69
  -3  -8   1   75.69   47.00
   3  -8  -1   15.20   37.20
   1  -3  -8   -0.80   69.09
  -1   3  -8  -28.50   26.00
  -1  -3   8   83.49   42.20
  -8   1  -3  -10.90   23.10
  -3  -8   1   52.39   38.30
   3   8   1   90.19   45.30
   3   8   1   97.39   52.09
   8  -1  -3    8.70   32.80
   3  -8  -1 -105.49   48.60
  -3   8  -1   -7.40   42.70
  -3   8  -1   42.50   35.90
   8   1   3   -8.80   48.80
  -8   1  -3  -65.29   34.50
  -3   8   3   -0.80   48.60
   8   3  -3   -6.40   37.50
  -8  -3  -3  133.29   50.29
   8  -3   3   40.90   29.80
   3   8  -3   74.09   36.30
  -3  -8  -3  -13.80   61.19
   3  -3   8  -55.09   44.30
   3   8  -3  -14.90   37.40
   3   3  -8   -3.00   34.70
  -3   8  -3  -12.20   38.70
  -3  -3   8   88.19   46.30
  -8   3  -3   47.60   33.00
   8   3   3  -17.20   49.50
  -3   3  -8    2.00   29.20
   3   8   3  -10.70   50.39
  -3  -8   3   47.40   39.50
  -3   8  -3   27.80   35.80
   8  -3  -3   34.00   39.30
   3  -8  -3  103.29   43.90
   3  -3  -8  -80.69   65.89
  -8  -3   3   82.19   39.60
   5   3  -8  166.98   40.10
   3   8  -5  200.18   55.99
   3   8  -5  256.47   48.30
   5   3  -8  249.28   57.19
  -3  -8  -5  137.59   87.29
   8   5  -3  268.07   51.59
  -8  -5  -3  189.28   82.79
  -5  -3  -8  143.39   46.20
   8  -5   3  197.28   46.30
  -3   8   5  201.38   66.39
  -5   3  -8  216.38   40.80
   3   8   5  165.98   63.39
  -8  -5   3  196.58   58.49
   8  -5  -3  162.58   55.69
  -3  -8   5   95.39   47.10
  -3   8  -5  196.98   47.40
  -3   8  -5  199.68   50.29
   3  -8  -5   94.69   58.49
  -8   5  -3  198.88   48.60
   8   5   3  136.49   54.79
   7   3  -8  246.18   47.60
   8   7  -3  185.88   59.09
  -8  -7  -3  314.47   61.99
  -7  -3  -8  209.58   48.40
   7   3  -8  153.28   54.69
   8   7  -3  164.88   46.30
   3   8  -7  139.79   56.49
   3   8  -7  174.48   47.40
  -8  -7   3  124.79   39.70
  -7   3  -8  116.19   45.10
  -3   8  -7  146.89   49.70
  -3   8  -7  123.89   54.59
   3  -8  -7  163.88   80.39
   8   7   3  306.67   74.39
   3   8   7  121.59   79.99
  -8   0  -4   48.40   24.20
   4  -8   0   91.49   36.40
   4   8   0   78.59   44.10
  -8   0  -4   62.19   46.90
   0   4  -8   20.10   29.70
  -4   8   0   38.20   46.50
   4  -8   0    8.40   53.69
   4   8   0  -55.79   48.00
   8   0  -4   70.09   30.20
   0  -4   8   84.19   75.69
  -4  -8   0   36.30   41.30
  -4   8   0   42.80   33.00
   0  -4  -8  194.58   79.29
   4   8  -2  -50.79   44.00
  -8  -2  -4   77.09   49.80
   8   2  -4   28.60   42.80
  -4  -8  -2   96.59   54.29
   8  -2   4   38.90   27.90
   2   4  -8    6.20   43.00
   2   4  -8   27.80   29.80
  -4   8   2   52.99   40.20
   4   8  -2   17.20   41.70
   2  -4  -8   48.10   73.09
   4   8   2  -41.70   48.10
   8   2   4   53.79   58.29
   8  -2  -4   -0.60   40.40
  -2  -4   8  122.89   46.80
  -4  -8   2   -0.60   37.60
  -8   2  -4    9.80   28.20
  -2   4  -8   40.70   29.30
   4  -8  -2   38.00   36.90
  -8   2  -4   42.60   46.50
  -4   8  -2   16.50   34.90
  -4   8  -2   23.10   44.80
  -4  -8  -4 -116.09   74.29
   4   4  -8  -16.70   31.70
   4   8  -4   62.19   39.80
   4   4  -8    9.20   44.20
   4   8  -4   64.39   42.10
  -8  -4  -4   16.80   58.09
  -8  -4  -4   34.50   25.10
   8  -4   4    5.40   37.80
  -4   8   4   32.40   59.19
   8   4  -4   -3.60   38.40
   4   8   4  -22.80   52.29
   4  -8  -4   33.40   45.30
  -4   8  -4   28.20   45.60
   4  -4  -8   96.59   76.39
  -4  -4   8   59.79   46.40
   8   4   4  -65.59   57.89
  -4  -8   4   25.90   42.40
  -4   4  -8   16.40   34.10
  -8  -4   4   31.30   46.80
  -8   4  -4   77.49   53.39
  -8   4  -4   17.60   36.00
  -4   8  -4   37.50   35.90
   8  -4  -4   32.30   50.59
   4   8  -6  -18.80   46.20
   4   8  -6   62.29   44.90
   6   4  -8   70.89   37.50
   8   6  -4   38.40   51.39
   8   6  -4   49.80   37.50
  -8  -6  -4  161.18   67.19
  -6  -4  -8   94.99   44.40
   6   4  -8  126.09   53.79
   4   8   6    6.90   72.99
  -8   6  -4   81.69   35.10
   4  -8  -6    2.20   61.99
  -8   6  -4   55.79   48.00
   8   6   4  111.49   72.59
  -8  -6   4   -4.30   34.10
  -4   8  -6  104.19   40.80
  -6   4  -8  104.29   41.70
  -4   8  -6   76.29   48.30
   6  -4  -8  110.79   78.69
  -5   8   1  158.98   61.09
   5  -8   1  136.89   36.30
  -8  -1  -5  164.88   57.89
  -8  -1  -5   56.69   28.40
   8  -1   5   50.39   30.70
   1   5  -8   65.19   32.90
   1   5  -8  114.69   47.70
   8   1  -5   25.80   36.20
   8   1  -5   72.59   28.50
  -5  -8  -1   59.59   48.10
   5   8  -1  110.99   48.50
   5   8  -1    1.20   56.49
  -5   8   1   90.29   37.60
   1  -5  -8  194.38   77.29
  -8   1  -5   76.19   31.50
  -5   8  -1   94.99   34.80
  -5   8  -1   73.49   52.19
  -1   5  -8   69.29   35.10
   8  -1  -5   81.79   31.80
   5  -8  -1  110.29   35.80
  -5  -8   1  116.29   41.00
  -8   1  -5   52.89   58.09
   5   8   1   83.09   55.59
   8  -3   5 6955.30  306.77
   5   8  -3 6526.05  318.47
   8   3  -5 6445.26  297.57
  -8  -3  -5 6470.15  321.67
   3   5  -8 6552.74  317.57
   8   3  -5 6449.15  310.17
  -8  -3  -5 6210.88  298.17
  -5   8   3 6555.54  310.07
   5   8  -3 6646.73  312.17
  -5  -8  -3 6542.85  320.27
   3   5  -8 6405.96  308.57
  -5   8  -3 6835.12  319.37
   5   8   3 6207.38  323.27
  -5  -8   3 6330.27  304.87
  -8   3  -5 6086.39  318.07
   5  -8  -3 6625.04  303.27
   3  -5  -8 6555.14  330.17
   8   3   5 6268.27  329.37
  -3   5  -8 6460.95  311.47
  -5   8  -3 6114.99  311.37
  -8   3  -5 6561.24  305.17
   8  -5   5  285.17   56.79
   5   5  -8  321.87   48.70
   5   8  -5  315.57   53.49
   8   5  -5  302.17   42.20
   5   5  -8  294.07   62.69
   8   5  -5  424.46   63.19
   5   8  -5  390.56   66.19
  -5  -8  -5  318.17   98.89
   5   5   8  209.68   85.19
  -5  -8   5  226.98   56.59
   8  -5  -5  183.28   72.29
  -8   5  -5  460.15   58.59
   5  -8  -5  282.37   58.59
   8   5   5  253.07   87.59
  -5   8  -5  332.37   50.19
  -5   8  -5  410.46   67.69
   5   8   5  308.97   78.09
  -5  -5   8  432.86  101.99
  -5   5  -8  282.97   56.19
   5  -5  -8  417.66   86.49
   7   5  -8  -24.90   40.20
  -8  -7  -5  114.49   87.89
   8   7  -5  126.59   64.99
   8   7  -5    5.30   47.90
  -7  -5  -8  -26.60   46.30
   7   5  -8   87.99   60.49
   5   8  -7   57.99   48.60
   5   8  -7   11.00   56.29
  -5   8  -7   94.79   48.20
  -5   8  -7  -32.50   54.49
  -8   7  -5    7.20   53.99
  -8   7  -5   43.80   49.30
   5   8   7   -6.80   83.89
  -8  -7   5  -51.89   46.80
   7  -5  -8  -51.09   76.89
  -7   5  -8   16.00   51.79
   5  -8  -7   69.89   73.89
   8   7   5  -14.20   75.99
   7   5   8 -139.59   92.09
   0   6  -8   -6.40   39.00
   0   6  -8   20.50   48.50
  -8   0  -6  -53.79   67.49
  -6  -8   0  -30.60   38.90
   8   0  -6   43.10   32.30
   8   0  -6   30.40   39.30
  -6   8   0   -8.40   51.89
   6   8   0   39.40   51.89
  -8  -2  -6   71.09   72.29
  -8  -2  -6  130.39   36.60
   6   8  -2   98.89   57.89
   8   2  -6  118.69   34.90
   2   6  -8  172.78   57.99
   2   6  -8  130.09   43.50
   8  -2   6   91.89   39.00
   8   2  -6  150.98   43.00
  -6  -8  -2  132.29   54.69
   2  -6  -8  177.78  105.39
  -8   2  -6  199.28   72.99
  -8   2  -6   44.40   36.20
  -2   6  -8  138.59   50.29
   8  -2  -6  139.19   36.80
   2   6   8  125.69   78.99
  -2   6  -8  136.39   42.10
  -6  -8   2  122.39   40.90
  -6   8  -2  197.98   39.80
  -6   8  -2  167.98   57.39
   6   8   2   66.49   64.89
   8  -4   6   62.69   48.70
   8   4  -6   50.79   46.30
   8   4  -6  152.38   36.60
   4   6  -8   43.50   41.90
   6   8  -4   43.40   54.09
   6   8  -4   91.79   46.70
  -6  -8  -4  133.99   82.99
   4   6  -8   76.89   49.99
  -4   6  -8   72.49   40.60
   4  -6  -8  147.39   83.39
  -6   8  -4   89.69   40.10
  -6   8  -4  114.19   51.09
   4   6   8   94.89   85.89
  -8   4  -6   83.99   39.80
   6   8   4  -63.79   64.29
   8   4   6   46.10   77.19
   6  -8  -4   77.49   43.80
  -6  -8   4   65.79   45.20
   6   8  -6  143.59   51.29
   8   6  -6   53.59   41.50
   8   6  -6  124.59   66.79
   6   6  -8   87.89   62.19
   6   6  -8  144.69   47.20
   6   8  -6  148.29   64.49
  -8   6  -6  178.08   56.49
  -6  -8   6  194.98   64.19
  -8  -6   6  119.19   50.99
   6  -6  -8  140.69   79.79
  -6   6  -8  154.88   54.09
  -6   8  -6  106.59   58.79
   6   6   8  214.98   91.89
  -6   8  -6   68.09   46.40
   6  -8  -6   27.10   57.99
   8   6   6   39.40   81.09
   6   8   6  176.68   85.49
   8   1  -7  156.48   42.50
   8  -1   7  243.88   48.00
   7   8  -1  112.09   57.49
   7   8  -1  201.28   58.29
  -8  -1  -7  199.08   42.30
   8   1  -7  180.78   45.60
   1   7  -8  185.18   55.49
   1   7  -8  158.68   49.00
  -7  -8  -1  226.28   50.29
  -7   8   1  291.27   74.59
  -8   1  -7  326.07   48.00
  -7   8  -1  287.87   70.09
   7   8   1  140.69   63.69
   8  -1  -7  274.67   51.19
  -8   1  -7  285.17   91.39
   1   7   8  136.79   82.99
  -7  -8   1  199.08   42.60
  -1   7  -8  222.68   55.99
  -1   7  -8  209.08   47.90
   8   3  -7  310.37   58.49
   8   3  -7  255.87   44.80
   3   7  -8  324.97   69.99
   3   7  -8  238.08   50.49
   8  -3   7  183.08   58.69
   7   8  -3  171.98   62.19
   7   8  -3  207.08   75.59
  -8  -3  -7  251.57   47.50
  -7  -8  -3  127.59   66.19
  -7   8  -3  185.98   42.80
  -7   8  -3  340.77   70.29
   7   8   3  163.78   67.99
  -7  -8   3  181.38   46.80
  -3   7  -8  225.68   49.99
  -8   3  -7  429.06   96.79
  -8   3  -7  236.08   48.10
   3   7   8  152.78   88.89
  -3   7  -8  272.17   59.89
   8   5  -7  572.74   63.89
  -7  -8  -5  534.45  106.99
   7   8  -5  456.55   64.19
   8   5  -7  506.45   76.69
   5   7  -8  466.85   84.49
   5   7  -8  505.85   67.69
   7   8  -5  604.24   85.89
  -8  -5  -7  568.94   63.69
  -8   5  -7  591.74   77.79
   8   5   7  647.24  119.49
  -7  -8   5  448.46   63.59
  -7   8  -5  484.65   62.09
  -7   8  -5  602.54   90.19
   7   8   5  675.73  118.59
   8  -5  -7  705.43   80.49
  -5   7  -8  662.73   80.09
  -5   7  -8  645.24   76.69
   5   7   8  621.74  120.79
   5  -7  -8  418.26   96.29
   8   7  -7  326.97   87.99
   8   7  -7  222.58   54.59
   7   8  -7  297.17   84.69
   7   8  -7  218.28   60.99
   7   7  -8  254.07   84.99
   7   7  -8  232.58   57.59
  -7   8  -7  272.17   71.09
   7  -7  -8  240.38   80.09
  -7   7  -8  418.86   69.39
  -7   7  -8  250.27   67.09
   7  -8  -7  249.08   70.19
   7   7   8  210.58  118.19
  -8   7  -7  289.57   60.19
  -8   7  -7  205.58   65.69
   7   8   7  256.57   97.79
   8  -7  -7  138.19   64.09
  -7   8  -7  284.17   60.29
  -8  -7   7  241.38   70.39
   8   7   7  -29.30   97.49
  -8  -8   0  115.79   39.90
  -8   0  -8   58.29   42.40
  -8   8   0  -42.10   73.89
   0   8  -8   -5.90   53.89
   0   8  -8   47.70   44.20
   0   8   8  160.18   91.49
   8   0  -8    1.10   44.80
   8   0  -8  -50.99   39.40
   8   8   0   70.39   72.29
  -8  -8  -2   84.09   53.39
  -8  -2  -8   50.99   41.80
   8   2  -8  119.09   49.50
   8   2  -8   22.90   37.50
   2   8  -8   53.99   54.79
   2   8  -8   45.40   43.30
   8   8  -2   16.70   63.39
   8   8  -2   76.69   57.29
  -8   8  -2   20.30   63.29
   2   8   8  113.89   91.09
  -2   8  -8    1.30   49.20
  -2   8  -8  130.39   51.79
  -8   2  -8   68.69   44.20
  -8  -8   2   79.89   42.60
   8   8   2   27.30   68.39
  -8  -8  -4   55.69   79.79
   8   8  -4   83.69   62.69
   8   8  -4   86.69   56.39
  -8  -4  -8    7.20   46.50
   8   4  -8  121.69   66.79
   8   4  -8  101.69   44.80
   4   8  -8   81.69   58.69
   4   8  -8   68.59   53.49
  -8   8  -4   63.89   41.60
   4   8   8  -14.20   87.39
  -8  -8   4  -26.20   47.80
   8  -4  -8   10.70   83.59
  -4   8  -8   29.30   53.99
  -8   4  -8  -29.40   46.70
  -8   8  -4   -6.70   58.49
  -4   8  -8   54.99   51.09
   8   8   4   24.90   76.19
  -8  -8  -6   -8.80  116.29
   8   8  -6  160.18   77.79
   8   8  -6  118.39   56.99
  -8  -6  -8  124.49   58.09
   8   6  -8   37.50   66.89
   8   6  -8   78.49   48.00
   6   8  -8   66.09   66.49
   6   8  -8  101.59   57.59
   6   8   8  208.38  108.89
  -8  -8   6  -23.60   61.19
   6  -8  -8    9.60   83.39
   8  -6  -8  138.59   77.29
  -6   8  -8  105.89   57.19
  -8   6  -8   34.00   58.79
   8   6   8  137.49  114.29
  -8   8  -6   74.39   48.90
  -8   8  -6  196.98   66.49
  -6   8  -8   82.89   65.09
   8   8   6   79.39   96.19
   8   8  -8  -42.80   81.49
   8   8  -8  -33.50   64.19
  -8   8  -8  -85.39   74.09
  -8   8  -8  -25.70   59.09
   8   8   8   40.50  135.29
  -9  -1   0    1.30   30.10
  -1   0  -9    4.30   34.70
   0  -9  -1   24.80   48.30
   0  -9  -1   24.70   62.69
   0  -9   1  -23.00   48.00
   0  -9   1  131.39   56.19
   0   9  -1  -43.30   40.20
   0   9  -1   54.39   49.20
   0   9   1   -1.00   44.80
   0   9   1   76.59   53.19
   1   0  -9  -14.10   32.30
   9   1   0   85.39   36.00
   0   9   3  121.29   47.70
   9  -3   0   77.29   30.00
   9   3   0   46.60   45.60
  -9  -3   0   -1.50   43.50
   3   0  -9   26.80   34.90
  -3   0  -9   81.19   36.00
   0  -9  -3   69.19   57.19
   0  -9   3   86.99   59.39
   0   9  -3   24.30   41.40
   0   9  -3   90.29   43.00
   5   0  -9 2015.60  117.89
   9  -5   0 2152.78  119.39
   9   5   0 2086.59  128.89
   0   9  -5 1859.31  126.39
   0   9   5 1901.31  138.49
  -9  -5   0 1996.70  126.49
  -9   5   0 1806.32  131.89
  -5   0  -9 2066.89  118.69
   7   0  -9  274.87   52.99
   9   7   0  396.46   86.79
   0   9   7  218.68   89.49
  -7   0  -9  426.86   60.29
   0   9  -7  394.76   70.09
   0   9  -7  312.17   61.49
  -9   7   0  204.38   74.89
  -1  -9   0   26.20   53.99
   1   9   0   13.60   44.80
   1   9   0  -83.79   46.20
   0  -1  -9  -16.00   31.20
  -1   9   0   65.89   47.00
   1  -9   0  -91.99   42.90
  -9   0  -1  -15.40   30.00
   9   0   1   11.60   38.10
   0   1  -9  -31.80   28.80
  -1  -9   0   33.60   50.19
  -1   9   0  -12.30   37.30
   1   9  -2   36.80   43.20
  -1   9   2   16.90   44.60
   9  -2   1   29.90   25.00
   9   2  -1   48.00   38.60
   2   1  -9  -38.40   33.80
   1  -9   2   66.09   48.30
  -2  -1  -9   42.10   34.30
  -9  -2  -1    5.40   38.40
  -1  -9  -2  174.88   62.29
  -1  -9  -2   70.19   67.49
  -1  -9   2   96.39   76.29
   9   2   1  111.89   45.50
   1   9   2   43.60   48.30
   9  -2  -1   82.99   27.90
  -1   9  -2   32.50   38.90
  -2   1  -9    3.60   32.10
  -9  -2   1   32.50   34.30
  -9   2  -1   16.10   38.00
   2  -1  -9   55.39   34.70
  -1  -9   2   74.89   51.19
  -1   9  -2   46.70   44.00
   1  -9  -2   46.90   52.29
   9  -4   1   62.49   36.90
  -9  -4  -1  129.59   51.99
   1   9  -4   84.89   45.90
   1   9  -4   76.29   44.20
  -4  -1  -9   99.39   40.00
   4   1  -9   40.80   37.90
   9   4  -1   74.99   45.20
  -1   9   4   76.89   52.79
  -1   9  -4  157.48   52.09
  -1   9  -4  139.89   44.50
   9   4   1   98.59   53.49
   4  -1  -9   76.39   38.30
  -9   4  -1   89.99   55.39
   1  -9  -4   54.29   59.99
  -9  -4   1  129.79   51.39
   1   9   4  112.39   58.69
  -4   1  -9   65.99   41.30
   9  -4  -1   34.00   38.90
   6   1  -9  944.11   75.89
   1   9  -6  856.11   87.49
  -6  -1  -9  940.91   76.49
   1   9  -6  822.72   85.39
   9  -6   1 1002.10   86.49
   9   6  -1  774.42   90.09
  -1   9   6  805.92  110.29
   9   6   1  831.12   97.19
  -1   9  -6  887.31   89.59
   9  -6  -1  772.92   90.69
  -1   9  -6  913.51   84.09
   1   9   6  741.33  104.39
  -9   6  -1  903.71   97.59
  -6   1  -9  853.91   77.39
   6  -1  -9  774.62   77.39
  -8  -1  -9   60.09   47.10
  -1   9   8  139.69   92.79
   9   8  -1  -17.60   70.59
   8   1  -9   55.89   56.49
   1   9  -8   80.09   62.69
   1   9  -8   68.59   50.49
   8   1  -9   33.90   44.20
  -9   8  -1   65.79   71.49
  -1   9  -8   32.20   50.39
   1   9   8   37.80   96.19
   8  -1  -9  131.49   51.29
  -1   9  -8  -27.10   56.69
   8  -1  -9   66.49   52.29
   9   8   1   73.19   81.29
  -8   1  -9    2.30   48.90
  -9  -1  -2   76.79   40.40
   9   1  -2  115.29   35.20
  -1  -2  -9  124.39   37.00
   2   9  -1   77.29   45.50
   2   9  -1   20.10   51.49
  -2   9   1  119.59   64.39
   2  -9   1   73.89   46.40
   1   2  -9   80.19   33.40
  -2   9   1  116.99   43.30
  -2  -9  -1   70.89   58.79
  -2   9  -1  131.39   39.80
  -1   2  -9  107.29   36.90
   1  -2  -9   98.49   38.70
   2  -9  -1  125.29   46.80
  -9  -1   2   15.20   34.30
   2   9   1  152.88   59.19
  -2  -9   1   93.69   48.90
   2   9   1  161.78   53.99
  -2   9  -1  138.69   52.69
   9   1   2  111.49   50.09
  -9  -3  -2  -12.60   47.80
  -2  -9  -3    2.70  100.99
  -2   9   3  -36.00   42.40
   9   3  -2   22.50   40.00
   3   2  -9    6.10   34.60
   2   9  -3   31.20   44.90
  -3  -2  -9  -21.60   38.90
   2  -9   3   55.19   50.89
   2   9  -3  -40.90   40.70
   9  -3   2   -8.90   29.30
   9   3   2  -22.60   50.99
  -9   3  -2   47.90   41.40
  -2   9  -3   30.20   43.80
   9  -3  -2  -19.10   33.80
  -9  -3   2  -10.60   42.20
  -2  -9   3   52.09   56.59
  -2   9  -3   20.70   37.10
  -3   2  -9   40.10   37.30
   2  -9  -3   -9.40   51.49
   2   9   3  -57.29   52.39
   2   9  -5 1756.62  119.39
  -5  -2  -9 1896.61  112.49
   9   5  -2 1749.53  118.19
   2   9  -5 1744.73  122.59
  -2   9   5 1839.12  131.29
   5   2  -9 1804.22  109.59
   5   2  -9 1852.91  120.89
   9  -5   2 1840.52  111.29
   9   5   2 2001.10  129.69
  -5   2  -9 1928.81  113.79
  -9   5  -2 1876.81  118.69
   2  -9  -5 1802.52  129.69
  -9  -5   2 1846.32  119.49
   2   9   5 1738.13  136.79
  -2   9  -5 1806.62  113.89
   9  -5  -2 1732.13  116.19
  -2   9  -5 1755.62  121.09
  -2   9   7  191.38   92.99
   7   2  -9  335.27   70.69
  -7  -2  -9  176.88   48.50
   2   9  -7  113.89   56.79
   7   2  -9   80.59   41.30
   9   7  -2  149.88   62.89
   2   9  -7  216.78   58.19
   2   9   7  201.18   81.49
   9   7   2  146.29   69.69
  -2   9  -7  221.28   56.39
  -2   9  -7  176.48   60.29
  -7   2  -9  228.08   50.99
  -9   7  -2  120.09   64.39
  -9   0  -3   21.60   38.70
  -3   9   0   49.30   42.10
  -3  -9   0   73.09   51.29
   0   3  -9   71.59   38.40
   3  -9   0  -12.10   42.20
   3   9   0  -33.30   43.30
  -3   9   0    6.90   54.59
   3   9   0  -34.00   49.99
   9   0  -3   13.00   29.90
  -3   9   2  396.76   61.59
   9   2  -3  479.95   57.69
   2   3  -9  407.96   55.19
  -3  -9  -2  330.07   73.99
   3  -9   2  386.76   55.89
   9  -2   3  333.57   45.00
   3   9  -2  367.16   61.69
   3   9  -2  227.98   55.99
  -9  -2  -3  343.57   57.09
   2  -3  -9  369.16  147.19
  -9  -2   3  380.16   52.09
  -3  -9   2  325.67   58.49
  -3   9  -2  352.16   50.99
  -3   9  -2  233.58   59.09
  -9   2  -3  366.16   48.50
   9  -2  -3  256.57   45.40
   3   9   2  287.47   64.99
  -2   3  -9  288.97   49.50
   9   2   3  326.47   70.79
   3  -9  -2  381.16   57.79
  -9   2  -3  379.76   46.40
   4   3  -9  427.36   55.19
  -3   9   4  263.27   66.49
   4   3  -9  275.07   61.89
   9  -4   3  464.45   52.89
   9   4  -3  329.87   58.19
  -4  -3  -9  338.17   57.39
  -9  -4  -3  360.06   69.59
   3   9  -4  330.67   61.99
   3   9  -4  332.77   54.39
  -3   9  -4  417.96   57.29
  -4   3  -9  282.37   49.10
   9  -4  -3  469.25   61.49
   3   9   4  325.57   71.49
   4  -3  -9  350.06   97.29
   3  -9  -4  375.36   64.19
  -3   9  -4  313.97   60.09
   9   4   3  365.46   72.49
  -9  -4   3  474.85   65.89
  -9   4  -3  489.25   59.59
   3   9  -6  118.09   59.09
   6   3  -9  126.49   62.29
   6   3  -9  149.79   42.20
  -3   9   6  135.79   78.49
   9   6  -3  169.88   59.59
   9  -6   3  159.18   62.59
   3   9  -6  176.08   54.89
  -6  -3  -9  128.09   46.70
  -9   6  -3  169.18   56.59
  -3   9  -6  171.08   59.09
   3  -9  -6  161.58   77.09
   9  -6  -3   59.19   68.29
  -6   3  -9   62.19   44.90
   3   9   6  183.78   85.59
   9   6   3  151.28   68.79
  -3   9  -6  184.88   53.69
   9   8  -3   62.59   66.69
   3   9  -8   37.80   62.49
  -8  -3  -9  206.08   56.99
   8   3  -9  247.58   72.89
   8   3  -9  176.88   49.20
   3   9  -8  147.99   55.79
   3   9   8   99.89   97.89
  -3   9  -8   46.70   59.29
  -8   3  -9  163.18   56.69
  -9   8  -3  176.08   76.69
  -9  -8   3  213.68   50.29
  -3   9  -8  111.19   56.29
   9   8   3  161.38   84.59
   9  -1   4   58.19   29.40
   9   1  -4   65.49   37.70
  -4  -9  -1   27.00   55.89
  -4   9   1   17.60   60.89
   1   4  -9  118.69   44.70
  -9  -1  -4   63.59   52.49
  -4   9   1   43.10   51.19
   4   9  -1   48.30   53.79
   4  -9   1   37.30   43.30
   4   9  -1  112.09   51.39
  -4   9  -1   16.20   56.29
   4  -9  -1   76.29   43.40
  -4  -9   1   44.10   49.80
  -4   9  -1   53.29   50.49
   4   9   1   83.59   61.39
  -9   1  -4  109.69   46.50
  -9   1  -4   21.10   29.60
   9  -1  -4   46.70   44.90
  -1   4  -9   99.89   36.80
   4   9  -3   33.60   50.09
   4   9  -3   80.39   52.49
  -9  -3  -4   46.30   61.89
   9  -3   4  -31.50   34.50
  -4   9   3  -22.70   47.40
   3   4  -9   -2.90   46.50
   3   4  -9   16.70   38.00
  -4  -9  -3   93.79   76.69
   9   3  -4   11.50   41.60
  -9  -3   4   88.39   49.90
  -4   9  -3   80.99   54.89
  -4  -9   3  -33.80   48.00
   4   9   3  -18.40   66.89
   9  -3  -4   28.20   49.90
   9   3   4   -6.50   60.19
   4  -9  -3   -1.40   46.50
  -4   9  -3   69.69   38.90
  -3   4  -9   -8.20   34.70
  -9   3  -4   73.09   39.10
  -9   3  -4   67.99   52.19
  -5  -4  -9  175.58   54.09
   9   5  -4  290.17   59.49
   5   4  -9  226.98   65.79
   4   9  -5  149.49   57.89
   5   4  -9  202.88   48.90
   9  -5   4  144.39   52.59
  -4   9   5  118.99   66.49
   4   9  -5  149.69   50.79
  -5   4  -9  289.47   58.99
  -9   5  -4  242.28   56.19
   5  -4  -9   62.69   91.39
   9   5   4  109.19   72.99
   9  -5  -4  140.79   70.09
   4  -9  -5  262.57   65.99
  -4   9  -5  164.38   56.89
   4   9   5  189.68   80.09
  -4   9  -5  304.07   52.69
   7   4  -9   40.80   59.09
  -7  -4  -9   14.40   50.59
   4   9  -7    5.00   58.59
   4   9  -7   58.59   58.09
   9   7  -4   24.10   46.70
   9   7  -4  127.69   65.79
   7   4  -9   -3.80   44.40
  -9  -7  -4   77.49   69.69
   4   9   7  -10.80   88.69
   9   7   4  -45.00   74.59
  -4   9  -7  -27.30   48.40
  -7   4  -9   49.30   51.29
   7  -4  -9  215.18  104.29
  -9   7  -4   61.19   60.99
  -4   9  -7   -0.60   58.59
  -5   9   0 1823.82  135.09
   9   0  -5 1815.52  103.49
   5   9   0 1789.22  125.99
   5   9   0 1632.74  126.19
  -5   9   0 1840.72  105.49
   9   0  -5 1781.72   97.29
   0   5  -9 1832.12  111.79
  -9   0  -5 1814.12  121.59
  -9   0  -5 1825.32   98.69
   5  -9   0 1770.22  103.79
  -5  -9   0 1615.94  115.79
  -5   9   2   52.39   47.60
  -5  -9  -2  -19.70   66.19
   5   9  -2   11.90   57.29
   9   2  -5   42.20   27.20
   5   9  -2   79.29   54.39
   2   5  -9    5.80   38.10
  -9  -2  -5  -72.89   68.59
   2   5  -9  -95.49   46.70
   9  -2   5   43.70   35.50
   9   2  -5   27.50   46.80
  -9  -2  -5  -25.50   28.40
  -5  -9   2   28.50   47.10
  -2   5  -9  -11.00   40.30
   9   2   5   -1.00   67.39
  -5   9  -2    3.40   46.00
  -5   9  -2   17.00   55.49
   5  -9  -2   68.59   45.20
  -9   2  -5  -59.89   56.99
  -9   2  -5   80.09   35.80
   5   9   2   52.09   63.59
  -5   9   4 1344.17  132.29
   9  -4   5 1523.35  102.59
   4   5  -9 1475.55  114.49
  -5  -9  -4 1457.95  145.89
   5   9  -4 1335.87  111.19
   5   9  -4 1324.67  104.79
  -9  -4  -5 1346.17   83.39
   9   4  -5 1522.75  103.29
   4   5  -9 1400.26   98.59
   9   4  -5 1353.16   81.59
  -9   4  -5 1426.86   97.29
  -9   4  -5 1628.54  115.29
   9  -4  -5 1231.38  119.69
  -5  -9   4 1416.96  103.09
  -5   9  -4 1530.75   93.69
   5   9   4 1366.46  125.29
  -5   9  -4 1371.66  112.99
   9   4   5 1304.17  133.49
  -4   5  -9 1471.75  103.59
   5  -9  -4 1275.87   99.59
  -6  -5  -9  155.68   58.79
   6   5  -9   55.59   47.70
  -9  -6  -5  161.08   84.29
   5   9  -6  196.58   72.59
   5   9  -6  267.57   64.09
   9   6  -5  187.98   45.60
   6   5  -9  195.78   65.89
   9   6  -5  118.39   62.99
   6  -5  -9  228.88  100.09
  -9   6  -5  189.08   64.39
   5  -9  -6  189.58   68.19
  -5   9  -6  190.88   51.09
  -5   9  -6  227.78   67.99
   5   9   6   80.29   96.99
  -9   6  -5  196.78   44.60
   9   6   5  152.78   91.79
  -6   5  -9  193.28   59.69
  -8  -5  -9   90.29   58.89
   5   9  -8   57.09   75.09
   9   8  -5  -15.80   58.69
   8   5  -9   37.10   70.39
  -9  -8  -5  172.88   99.29
   9   8  -5   25.10   71.59
   8   5  -9   32.80   49.20
   5   9  -8   40.70   62.59
  -8   5  -9  100.49   57.39
   8  -5  -9 -131.39   99.29
   9   8   5  118.09   94.39
  -9  -8   5  -80.79   54.89
  -9   8  -5   42.30   47.90
  -9   8  -5  101.49   70.89
  -5   9  -8  107.79   59.19
   5   9   8  -33.10  104.39
  -5   9  -8   28.10   66.49
  -6  -9  -1   32.50   54.09
   9   1  -6   72.99   46.20
  -6   9   1   74.19   42.20
   1   6  -9  130.39   56.09
   1   6  -9   50.09   40.90
   9   1  -6  119.79   35.10
  -6   9   1   52.99   70.49
   6   9  -1  105.99   62.79
  -9  -1  -6  242.48   77.89
  -9  -1  -6  106.79   37.30
   6   9  -1   41.40   60.69
   9  -1   6   93.29   39.20
  -9   1  -6   10.50   73.79
  -6   9  -1   26.10   37.00
   6   9   1  109.49   66.79
   9  -1  -6  103.29   40.30
  -1   6  -9  121.29   49.80
  -6  -9   1  150.78   47.90
  -6   9  -1   65.79   70.19
  -1   6  -9   91.59   54.39
   6  -9  -1    9.30   39.00
  -9   1  -6  150.38   42.20
   3   6  -9  844.12   84.79
   3   6  -9  845.72   93.89
   9   3  -6  917.11   67.79
   9   3  -6  986.30   87.09
  -9  -3  -6  901.61   70.59
   6   9  -3 1070.79   94.99
  -6   9   3  847.42   90.19
   9  -3   6  979.30   85.49
  -6  -9  -3 1076.29  115.89
   6   9  -3  915.01   98.29
   6  -9  -3  965.60   77.29
  -6  -9   3  812.92   84.39
  -6   9  -3  805.32  102.89
  -3   6  -9  959.60   88.09
   6   9   3  940.31  106.39
  -9   3  -6 1066.69  113.39
  -9   3  -6  963.40   77.29
  -6   9  -3  906.71   75.89
   9   3   6  964.00  126.19
   6   9  -5  373.86   65.49
   5   6  -9  359.86   77.69
   5   6  -9  450.55   65.69
   9   5  -6  406.36   79.49
   9   5  -6  311.97   52.09
   6   9  -5  492.25   81.89
  -6   9  -5  340.97   72.39
  -6   9  -5  412.26   60.69
   9   5   6  487.75  105.39
  -5   6  -9  474.75   66.79
  -9   5  -6  473.15   69.09
   6  -9  -5  364.06   65.09
  -9   5  -6  333.47   89.79
   6   9   5  294.97   90.49
   6   9  -7  214.08   67.79
   9   7  -6  125.09   73.29
   6   9  -7  176.38   86.09
   7   6  -9   59.69   69.79
   7   6  -9  137.79   57.09
   9   7  -6  117.99   56.39
  -9  -7  -6   -5.60  111.69
  -7  -6  -9  131.09   67.89
  -9   7  -6   35.90   65.39
  -9  -7   6   87.29   57.79
   6   9   7   11.00  100.19
  -9   7  -6  134.29   48.30
   6  -9  -7    7.10   79.29
   7  -6  -9  -65.69   97.19
  -6   9  -7   91.19   58.69
  -7   6  -9  113.09   61.59
   9   7   6   80.29  104.29
  -6   9  -7   88.59   62.29
   0   7  -9  208.78   64.49
   0   7  -9  156.68   53.29
   9   0  -7  190.68   48.00
   9   0  -7  198.38   43.00
  -7  -9   0  111.09   49.99
  -7   9   0   33.90   75.29
   7   9   0  198.48   69.09
  -9   0  -7  152.88   42.60
   2   7  -9   96.99   58.99
  -9  -2  -7   83.59   43.60
   9  -2   7   76.99   51.29
   9   2  -7   65.39   50.89
   9   2  -7   84.29   39.50
   2   7  -9   88.19   50.19
  -7  -9  -2   32.70   61.99
   7   9  -2  118.89   65.69
   7   9  -2   97.09   67.99
   7   9   2  139.29   75.99
   9  -2  -7  -32.20   39.70
  -9   2  -7  320.67   94.99
  -9   2  -7   -3.00   42.50
  -7  -9   2   63.29   48.20
  -2   7  -9   60.89   50.29
  -7   9  -2   47.00   41.10
  -7   9  -2   14.00   64.59
  -2   7  -9   49.20   60.39
   4   7  -9   46.50   51.59
   9   4  -7    2.20   41.20
   7   9  -4 -102.19   64.79
   7   9  -4   -4.20   58.19
  -9  -4  -7   22.80   42.10
   9   4  -7  -10.00   55.69
   4   7  -9   69.39   59.49
  -7  -9  -4  141.69   92.99
  -7  -9   4  -56.59   53.49
  -4   7  -9  -10.70   50.99
   9   4   7  -19.80   88.99
  -9   4  -7  200.68   97.69
  -9   4  -7    0.50   48.70
   4   7   9 -118.59   97.29
   7   9   4    9.40   82.49
  -7   9  -4   34.40   46.50
  -7   9  -4   71.59   66.29
  -4   7  -9   24.40   54.59
   6   7  -9  106.79   59.19
   7   9  -6   32.70   70.89
   9   6  -7   66.29   70.69
   9   6  -7  100.89   47.90
  -9  -6  -7   13.70   49.70
   7   9  -6   22.70   57.89
   6   7  -9  130.59   68.19
   6   7   9  -97.49  109.09
  -6   7  -9  147.99   59.09
  -6   7  -9  131.19   57.49
  -7   9  -6   67.49   51.89
  -7   9  -6   44.10   66.49
  -9   6  -7  -61.59   60.89
   9   6   7  -60.69   95.59
   7   9   6  -92.39   88.39
   9   8  -7 -146.89   74.29
   9   8  -7   38.30   60.29
   8   7  -9  -40.50   78.09
   8   7  -9  -11.40   60.79
   7   9  -8  -30.10   68.69
   7   9  -8   98.59   84.89
   7   9   8   10.60  121.59
   8   7   9  144.69  138.99
   9   8   7  -83.09  110.19
  -9   8  -7   36.60   55.29
  -9   8  -7  -20.40   71.39
  -7   9  -8  -52.49   61.79
  -7   9  -8  169.58   80.69
   7  -9  -8  -16.00  115.49
  -8   7  -9  137.19   77.19
  -8   7  -9  152.38   68.09
   8   9  -1  105.49   70.49
  -8  -9  -1   36.10   53.09
   9   1  -8  152.08   53.29
   9   1  -8   89.49   43.60
  -9  -1  -8  115.09   45.60
   1   8  -9   54.89   47.10
   1   8  -9  112.79   58.49
  -1   8  -9  159.58   65.29
  -1   8  -9  132.69   51.69
  -8  -9   1  124.59   49.60
  -8   9  -1   64.79   75.19
  -9   1  -8  129.49   46.60
   8   9   1   -2.50   76.39
   9  -1  -8  169.68   48.50
   3   8  -9   -0.60   56.79
   9   3  -8   30.50   42.20
   8   9  -3   22.20   66.29
   8   9  -3  131.89   69.59
  -8  -9  -3  144.89   73.09
  -9  -3  -8   65.39   46.50
   9   3  -8    1.10   60.59
   3   8  -9  -12.20   49.99
  -8   9  -3   51.29   71.79
  -9   3  -8   97.79   50.89
  -3   8  -9   28.80   55.19
  -3   8  -9   -3.70   50.39
  -8  -9   3   79.69   53.59
  -8   9  -3  134.49   46.50
   3   8   9  175.78  111.69
   8   9   3  157.28   87.89
   8   9  -5 1538.25  140.69
   8   9  -5 1593.84  123.69
   5   8  -9 1503.05  134.99
   9   5  -8 1907.41  138.79
   9   5  -8 1682.33  108.89
   5   8  -9 1660.93  123.69
  -9  -5  -8 1734.93  112.59
  -8  -9  -5 1696.73  172.38
   9   5   8 1508.05  180.98
  -8   9  -5 1542.25  138.29
   5   8   9 1354.16  183.98
  -8  -9   5 1543.05  123.49
  -8   9  -5 1625.34  104.99
   8   9   5 1555.04  164.68
   9  -5  -8 1551.24  134.49
  -9   5  -8 1755.72  124.19
  -5   8  -9 1585.04  122.19
  -5   8  -9 1637.74  127.29
   7   8  -9  188.88   82.69
   7   8  -9   96.39   65.49
   8   9  -7   25.50   86.99
   8   9  -7  116.79   68.49
  -9  -7  -8  148.89   67.99
   9   7  -8  151.78   91.79
   9   7  -8   78.59   59.49
  -9   7  -8  152.98   81.29
   9   7   8  131.09  121.19
  -8   9  -7  262.67   62.09
  -8   9  -7  154.78   86.39
   7   8   9  331.67  138.59
  -9   7  -8  192.48   62.69
  -7   8  -9   32.90   69.39
  -7   8  -9  115.19   73.19
   8   9   7   22.60  113.79
  -9  -9   0   39.30   47.70
  -9   0  -9  -32.60   47.70
  -9   9   0  -33.10   77.69
   0   9  -9    8.60   58.49
   0   9  -9  111.99   54.99
   9   0  -9  -79.09   51.69
   9   0  -9    3.70   47.40
   9   9   0   13.40   78.69
  -9  -9  -2  165.68   60.99
   9   9  -2  251.37   88.19
   2   9  -9  177.28   66.59
  -9  -2  -9  230.68   57.89
   9   2  -9  256.17   72.19
   9   2  -9  233.48   52.29
   2   9  -9  240.38   70.59
   2   9   9   96.49  113.09
  -2   9  -9  240.88   70.59
  -9   2  -9  389.96   65.69
   9  -2  -9  262.07   57.79
  -9  -9   2  204.38   53.89
  -9   9  -2  386.56   88.39
  -2   9  -9  176.38   65.99
   9   9   2  208.68   92.69
  -9  -9  -4   93.19   83.89
   9   4  -9  134.79   73.99
  -9  -4  -9   44.10   58.59
   9   9  -4  115.79   83.99
   4   9  -9  -34.80   63.89
   4   9  -9   46.90   61.99
   9   9  -4   50.59   73.39
   9   4  -9    9.50   49.10
  -4   9  -9   41.40   61.89
  -4   9  -9  -15.20   66.59
  -9   9  -4  170.18   77.69
   4   9   9  108.99  127.39
   9  -4  -9  219.88  108.19
  -9  -9   4   40.70   59.59
  -9   4  -9  118.99   61.59
   9   9   4  194.98  102.09
   9   6  -9   42.90   88.99
  -9  -6  -9   83.09   68.69
   9   9  -6  286.77   92.49
   9   9  -6   96.79   71.09
   6   9  -9  222.18   76.39
   9   6  -9  199.48   63.79
   6   9  -9  190.18   93.89
  -9   9  -6  120.29   60.89
  -6   9  -9  179.78   71.29
  -6   9  -9  172.98   83.59
   6   9   9  322.77  131.29
  -9   9  -6  270.57   83.69
   9  -6  -9  257.07  130.99
  -9  -9   6   49.60   85.19
  -9   6  -9  271.47   79.79
   9   9   6   18.10  118.89
  -9  -8  -9  140.49   87.39
   9   8  -9  -10.30  106.59
   9   8  -9  -51.09   76.29
   8   9  -9   -3.40  111.29
   8   9  -9  -16.00   79.19
   9   9  -8   24.50   82.19
   9   9  -8   19.60  107.59
  -8   9  -9   69.09   72.99
  -9   9  -8  131.89   72.79
  -9   9  -8  -95.69   84.89
  -9   8  -9  123.39   75.29
  -9   8  -9   91.69   89.89
   9   8   9   77.69  142.29
  -8   9  -9   11.00   93.29
   8   9   9  -13.80  146.69
   9   9   8   38.50  149.49
   0   0 -10 7332.77  338.57
   0  10   0 7094.79  339.57
   0  10   0 6544.55  350.76
  10   2   0  700.13   79.79
   2   0 -10  724.43   73.09
   0  10   2  755.42   84.79
 -10  -2   0  708.53   66.99
  -2   0 -10  741.63   73.39
   0  10  -2  708.63   76.49
   0  10  -2  712.73   88.79
  -4   0 -10  648.04   73.39
  10   4   0  643.04   77.09
   0  10  -4  645.24   77.89
   0  10  -4  659.23   85.19
   0  10   4  702.93   91.39
   4   0 -10  514.65   68.79
  10  -4   0  532.05   63.79
 -10  -4   0  440.16   72.19
  10   6   0 8977.50  431.66
  10  -6   0 8937.01  420.46
   0  10   6 8718.43  443.76
 -10   6   0 8303.77  428.76
   0  10  -6 8908.11  429.26
   0  10  -6 9225.58  430.76
  -6   0 -10 9181.28  422.06
   6   0 -10 8987.70  422.26
  -8   0 -10   40.80   56.59
   0  10   8  140.79  107.29
  10   8   0   63.99   81.19
   0  10  -8  157.58   63.09
   0  10  -8  175.28   72.79
   8   0 -10  212.98   68.29
   8   0 -10  155.98   58.99
 -10   8   0   42.00   82.49
   1  10  -1  -43.10   59.29
   1  10  -1   46.10   47.30
  10   1  -1  -38.20   39.00
  -1  10   1    6.20   70.69
 -10  -1  -1   60.99   38.40
  -1  -1 -10   24.00   42.40
   1 -10   1  100.89   63.99
  -1  10   1  -80.19   45.50
   1   1 -10   25.10   42.10
  10   1   1   79.39   49.60
  -1  10  -1   35.00   59.99
  -1   1 -10  117.69   45.60
 -10  -1   1    6.50   36.30
  -1  10  -1  -13.00   45.50
   1  10   1   20.70   52.19
   1  10   1   -2.90   62.49
   1  -1 -10  -26.40   41.90
   1 -10  -1  103.49   58.59
  10  -3   1   25.70   33.00
   1  10  -3   72.19   48.00
   1  10  -3   20.60   55.59
 -10  -3  -1  137.89   52.89
  10   3  -1   99.59   51.19
  -3  -1 -10   52.39   47.20
   3   1 -10   -5.40   39.90
  -1  10   3  -49.30   48.80
 -10   3  -1  -41.50   47.40
  10  -3  -1   89.09   36.80
 -10  -3   1   31.80   45.20
   1  10   3   84.09   64.69
  10   3   1   59.19   52.99
  -3   1 -10   50.49   43.00
  -1  10  -3   48.80   58.89
  -1  10  -3   68.29   49.20
   3  -1 -10   -6.30   41.50
  10   5  -1  263.97   61.69
   1  10  -5  168.28   60.99
   5   1 -10  191.48   52.29
   1  10  -5  284.07   62.79
  -5  -1 -10  212.68   54.59
  -1  10   5  257.07   72.59
  10  -5   1  206.08   52.89
  -5   1 -10  258.97   54.49
  10  -5  -1  315.07   56.49
  -1  10  -5  218.08   59.49
   1  10   5  248.08   77.79
  -1  10  -5  246.38   63.69
  10   5   1  218.68   67.89
 -10   5  -1  265.37   65.09
   5  -1 -10  251.07   55.59
   7   1 -10   91.09   59.79
   1  10  -7  -66.09   55.09
  -1  10   7  142.49   95.69
  10   7  -1  -19.00   72.69
   7   1 -10   36.80   52.79
  -7  -1 -10   23.70   49.10
   1  10  -7   25.60   54.39
  -1  10  -7  -31.60   59.69
   1  10   7  -50.59   86.09
  -1  10  -7    6.30   59.29
 -10   7  -1  -85.99   67.59
   7  -1 -10   45.80   50.79
  -7   1 -10   -6.50   48.30
  10   7   1    1.90   73.59
   9   1 -10  -26.60   65.09
   9   1 -10   42.70   55.79
   1  10  -9  145.99   69.59
   1  10  -9   88.89   66.99
  10   9  -1  -33.10   83.49
   9  -1 -10   55.69   60.89
   9  -1 -10   68.29   59.59
  -1  10  -9  105.39   74.49
  10   9   1 -114.39   83.69
   1  10   9   25.50  114.29
 -10   9  -1  104.99   88.89
  -9   1 -10   58.79   59.69
  -1  10  -9   71.59   71.89
  -2  10   0  -26.50   45.20
  -2  10   0  -67.09   55.69
   2 -10   0  -35.70   54.89
   0   2 -10  -18.00   38.50
   2  10   0  -41.60   61.19
 -10   0  -2   31.80   38.90
  10   0   2  137.09   53.49
   2  10   0  114.39   59.49
   0  -2 -10  -23.00   41.60
  10  -2   2   -8.00   28.60
   2  10  -2 -114.19   57.29
  -2  10   2  110.79   50.79
   2   2 -10   -0.40   41.80
   2  10  -2    4.90   49.50
 -10  -2  -2  -38.80   47.10
  10   2  -2  -52.39   43.70
   2 -10   2   71.39   55.19
  -2  -2 -10   41.40   41.10
  -2  10  -2  -23.60   56.49
   2  -2 -10  -22.70   41.00
   2 -10  -2  -60.79   57.69
  10  -2  -2  -19.30   30.40
  -2  10  -2   38.50   44.70
   2  10   2  -21.30   58.19
  -2   2 -10   28.00   42.50
  10   2   2   32.50   59.69
 -10   2  -2    8.80   40.00
 -10  -2   2   47.60   42.10
   2  10  -4   17.40   50.79
 -10  -4  -2  139.29   65.69
   2  10  -4  126.29   59.89
  10   4  -2   73.09   50.99
   4   2 -10   38.90   40.50
  -2  10   4   12.90   57.69
  10  -4   2  120.99   40.30
  -4  -2 -10   27.10   42.80
  -4   2 -10  133.49   44.20
 -10   4  -2   96.69   54.79
  10   4   2   75.79   59.89
 -10  -4   2  164.58   60.99
  -2  10  -4  -12.20   48.00
  10  -4  -2  195.88   46.80
  -2  10  -4   80.99   58.49
   4  -2 -10   86.69   47.30
   2  10   4   49.10   56.09
   2  10  -6   27.30   61.69
   6   2 -10   79.79   61.19
  -6  -2 -10  129.99   56.79
  -2  10   6  152.78   79.79
  10   6  -2  117.99   63.79
   2  10  -6   72.59   59.49
  10  -6   2   67.19   61.89
   6   2 -10  -33.00   45.40
  -6   2 -10   29.90   48.40
  -2  10  -6  -20.00   58.99
  -2  10  -6    3.10   50.39
 -10   6  -2   57.99   59.89
   2  10   6  -30.50   76.29
   6  -2 -10   70.89   52.39
  10   6   2    8.40   68.59
  10  -6  -2   13.70   62.29
  -2  10   8   26.90  111.49
   8   2 -10   32.50   54.89
  10   8  -2   65.29   76.69
  -8  -2 -10  108.29   57.79
   2  10  -8   93.39   64.79
   8   2 -10   60.29   67.49
   2  10  -8  -23.40   60.89
   2  10   8   -4.30  103.69
   8  -2 -10   71.19   61.49
  -8   2 -10   69.49   57.09
 -10   8  -2   98.59   75.79
  -2  10  -8   17.90   61.69
  10   8   2   27.60   77.89
  -2  10  -8   28.20   68.79
  -3  10   1 1457.95   98.69
   3 -10   1 1635.14  103.89
   3  10  -1 1347.37  110.39
   3  10  -1 1399.96  118.19
  -1  -3 -10 1501.45  104.99
 -10  -1  -3 1501.65   97.69
   1   3 -10 1509.85  100.89
  -3  10   1 1332.97  129.29
  10   1  -3 1452.05   91.39
   3  10   1 1385.06  116.19
  10   1   3 1036.30  139.59
  -3  10  -1 1229.18  122.69
  -3  10  -1 1343.27   94.99
 -10   1  -3 1411.56   91.79
  -1   3 -10 1558.14  101.09
   3 -10  -1 1306.97  102.29
   3   3 -10   96.89   45.80
   3 -10   3  198.68   62.79
  10  -3   3  131.39   38.40
  -3  -3 -10   51.09   51.89
   3  10  -3   64.69   56.99
  -3  10   3  -66.19   51.59
  10   3  -3  116.89   44.80
 -10  -3  -3    9.20   61.49
   3  10  -3  146.49   58.59
 -10   3  -3  131.79   48.10
   3  10   3  133.89   72.89
  -3  10  -3   27.40   43.70
  -3  10  -3  -84.29   59.49
 -10  -3   3   32.10   51.69
   3 -10  -3  -54.09   58.79
  10   3   3   46.10   67.29
  10  -3  -3   49.00   44.70
  -3   3 -10   85.29   43.00
  -3  10   5   57.99   68.79
  10  -5   3    3.50   48.40
   5   3 -10   61.79   58.89
   5   3 -10   52.59   47.80
  -5  -3 -10   86.99   51.29
  10   5  -3   -9.80   51.09
   3  10  -5  -37.50   55.89
   3  10  -5  -11.10   54.09
  -3  10  -5   38.00   49.60
  10  -5  -3  -43.70   56.69
   3  10   5   20.10   68.19
  10   5   3   39.30   69.29
 -10   5  -3  179.68   55.49
  -5   3 -10   21.40   50.29
  -3  10  -5   42.20   54.89
   3  10  -7   50.09   65.19
   7   3 -10   63.99   69.39
  10   7  -3   -5.90   64.89
  -3  10   7  121.49   95.79
  -7  -3 -10  125.09   58.79
   3  10  -7  129.09   74.29
   7   3 -10   78.79   51.89
  -3  10  -7  -30.00   54.99
   3  10   7   17.90   89.79
  -3  10  -7   86.59   66.29
 -10   7  -3   18.90   66.79
  10   7   3    6.20   76.59
  -7   3 -10   17.00   58.29
   3  10  -9  577.74  102.89
   3  10  -9  587.34   86.69
  -9  -3 -10  716.43   84.89
   9   3 -10  787.72  110.59
 -10  -9  -3  492.45   77.69
   9   3 -10  608.74   82.49
  10   9   3  661.63  118.49
  -3  10  -9  638.04   93.79
  -3  10  -9  566.84   94.09
 -10   9  -3  970.70  125.39
  -9   3 -10  718.73   89.79
   3  10   9  325.27  133.79
   0   4 -10 1467.35  105.19
   4  10   0 1394.66  119.99
  10   0  -4 1593.54   93.69
 -10   0  -4 1510.85  106.49
  -4 -10   0 1548.55  134.69
  -4  10   0 1626.24  101.29
  -4  10   0 1420.06  130.19
   4 -10   0 1505.35  104.19
   4  10   0 1545.95  127.59
   4  10  -2   -1.90   59.59
   4  10  -2   14.60   57.69
   2   4 -10   65.59   41.40
  -4  10   2    5.50   47.10
 -10  -2  -4  140.29   61.29
  10  -2   4  109.29   37.70
  10   2  -4   12.20   45.40
   4 -10   2   93.79   55.89
  -2   4 -10   36.30   47.50
   4 -10  -2   20.90   54.59
  -4  10  -2  108.69   64.59
   4  10   2 -119.29   63.89
  10  -2  -4   -5.10   46.70
  10   2   4  -46.80   66.69
  -4  10  -2   -9.90   40.40
 -10   2  -4   26.00   39.20
 -10   2  -4   56.19   48.90
   4   4 -10  126.49   49.80
  -4  10   4  -25.20   60.79
  10  -4   4  117.79   48.10
   4  10  -4  127.69   58.89
  -4  -4 -10   12.40   52.89
  10   4  -4  119.99   52.49
   4  10  -4   66.29   57.49
   4   4 -10   76.79   61.99
  -4   4 -10   24.80   44.70
 -10  -4   4  250.67   76.59
 -10   4  -4   51.09   44.70
  10  -4  -4   57.09   59.09
   4  10   4   91.59   74.09
   4 -10  -4   52.79   62.69
  -4  10  -4   77.79   47.00
  -4  10  -4  105.79   56.19
  10   4   4  151.48   82.69
   6   4 -10  250.17   80.99
  -6  -4 -10  206.98   61.49
   4  10  -6  210.58   65.79
  10   6  -4  256.87   69.19
  -4  10   6  216.58   87.39
   6   4 -10  178.68   51.59
   4  10  -6  198.68   75.99
 -10   6  -4  301.47   69.19
  -6   4 -10  166.78   63.69
   4  10   6  205.98   99.99
  -4  10  -6  154.78   60.09
  -4  10  -6   82.49   70.59
  10   6   4  357.66   93.49
  10   8  -4   32.00   80.09
   8   4 -10  -43.80   69.49
   8   4 -10  -50.69   55.69
   4  10  -8  -41.20   68.99
   4  10  -8  -75.29   63.19
  -8  -4 -10   -9.70   64.09
  10   8   4  157.88  107.19
  -4  10  -8  -23.00   61.69
  -4  10  -8  -75.39   70.19
 -10   8  -4  -12.00   74.59
   4  10   8  -33.80  105.49
  -8   4 -10    5.00   62.39
  -5  10   1   50.19   48.70
  10   1  -5   -3.20   49.70
  -5 -10  -1  124.29   68.69
   5  10  -1  -32.70   56.89
   5  10  -1   79.89   68.89
 -10  -1  -5    0.10   32.80
  -5  10   1  -14.80   77.39
   1   5 -10   49.99   52.19
 -10  -1  -5  -39.60   65.99
   1   5 -10   95.29   46.30
   5 -10   1   -7.70   49.99
  10  -1   5  -40.00   35.40
  -5  10  -1  -12.00   46.30
 -10   1  -5   28.60   59.39
 -10   1  -5  -48.90   36.70
  -1   5 -10  -76.99   38.80
  -5 -10   1   -4.70   56.69
   5 -10  -1   85.59   51.69
   5  10   1  -14.70   63.19
  -5  10  -1  -26.20   59.39
  10  -3   5  193.48   50.09
  -5  10   3  283.47   70.29
   5  10  -3  270.37   67.89
  10   3  -5  256.77   57.39
   3   5 -10  245.98   71.09
   5  10  -3   87.69   62.09
   3   5 -10  212.28   56.39
   5  10   3  181.68   83.39
  -3   5 -10  204.98   52.79
  -5  10  -3  135.19   72.29
  10   3   5  165.88   84.49
  -5  10  -3  242.18   50.69
  10  -3  -5  252.97   68.79
   5 -10  -3  110.69   57.19
 -10   3  -5  265.07   49.80
 -10   3  -5  210.68   67.29
  -5  -5 -10   41.00   60.79
   5   5 -10  -30.20   51.99
  -5  10   5   21.80   72.49
   5  10  -5   90.49   63.29
  10   5  -5  -11.10   58.69
   5  10  -5  -15.00   60.49
   5   5 -10   -6.60   60.39
  -5  10  -5  114.09   64.99
   5 -10  -5  -40.80   67.09
   5  10   5  -51.69   79.79
  -5  10  -5   24.10   49.60
 -10   5  -5    4.30   50.89
  10   5   5  135.79   94.09
  -5   5 -10   59.49   55.59
 -10  -7  -5   86.29   87.79
   7   5 -10   68.39   81.89
  10   7  -5   33.20   72.79
   7   5 -10  -44.00   53.09
  -7  -5 -10   33.00   63.89
   5  10  -7   29.40   67.29
   5  10  -7   36.90   77.49
  10   7  -5   41.70   53.59
  -5  10  -7  -24.60   69.59
  10   7   5  -57.39  100.39
 -10   7  -5  -58.79   66.39
  -7   5 -10  117.59   65.09
  -5  10  -7  132.69   62.99
   5  10   7  -18.70   94.29
 -10  -9  -5  517.35  182.18
  10   9  -5  133.69   95.49
  10   9  -5  158.78   80.19
   5  10  -9  235.48   81.69
  -9  -5 -10  232.38   78.19
   9   5 -10  224.28   97.49
   9   5 -10  117.79   63.99
   5  10  -9  270.77   91.69
  -9   5 -10  256.37   80.99
   5  10   9  163.98  139.99
  -5  10  -9   79.69   83.99
 -10   9  -5  202.28   89.79
  -5  10  -9   22.70   72.59
  10   9   5  104.59  110.49
   0   6 -10   37.30   59.79
   0   6 -10  112.89   51.39
  -6  10   0   60.19   56.89
  -6 -10   0  -24.60   62.79
 -10   0  -6  174.28   78.69
   6 -10   0  135.19   49.50
 -10   0  -6  -45.00   74.19
   6  10   0  116.49   74.99
  10   0  -6  102.79   83.99
  10   0  -6   62.19   42.60
  -6  10   0   16.30   73.69
   2   6 -10  196.98   71.39
  10  -2   6  246.58   50.79
  10   2  -6  378.46   61.99
  10   2  -6  272.97   43.50
  -6 -10  -2  203.48   77.99
  -6  10   2  239.08   65.39
   6  10  -2  170.68   65.59
   6  10  -2  345.97   78.29
   2   6 -10  241.58   53.49
 -10  -2  -6  241.48   43.30
   6 -10  -2  295.27   56.39
  -2   6 -10  244.78   61.29
 -10   2  -6  109.89   80.59
  -6  10  -2  379.16   57.69
  -6 -10   2  314.37   62.89
   6  10   2  217.88   82.39
  -6  10  -2  472.95   88.29
   6  10  -4 1396.66  122.89
   4   6 -10 1369.26  109.29
   4   6 -10 1523.65  122.79
   6  10  -4 1465.85  122.99
 -10  -4  -6 1379.76   91.09
  10   4  -6 1342.27  113.29
  -6  10   4 1268.67  123.09
  -6  10  -4 1509.85  129.49
 -10   4  -6 1312.87  130.29
  10   4   6 1540.95  162.18
   6  10   4 1069.79  135.49
   6 -10  -4 1313.07  104.49
  -6  10  -4 1439.26   99.59
 -10   4  -6 1489.75  104.39
  -4   6 -10 1482.15  113.49
   6   6 -10  868.31  113.89
  10   6  -6  872.61  100.99
  10   6  -6  881.81  110.49
   6   6 -10  969.10   97.39
   6  10  -6 1033.00  110.89
 -10  -6  -6  720.13   99.59
   6  10  -6  814.72  121.19
   6  10   6  794.92  136.79
 -10   6  -6  837.72  108.69
 -10   6  -6  876.51  104.69
  10   6   6 1053.39  152.68
  -6   6 -10  841.72  100.09
   6 -10  -6  799.62  108.79
  -6  10  -6  814.22   88.49
  -6  10  -6  832.02  113.09
   8   6 -10  447.26   77.79
 -10  -8  -6  524.35  129.29
  -8  -6 -10  476.35   87.79
   8   6 -10  424.16   96.89
  10   8  -6  483.55   98.09
  10   8  -6  365.56   73.09
   6  10  -8  467.05   86.39
   6  10  -8  409.96   97.29
  -6  10  -8  530.95  101.79
  10   8   6  406.96  137.49
   6  10   8  395.76  137.49
  -8   6 -10  356.66   85.09
  -6  10  -8  508.75   79.89
 -10   8  -6  548.85   66.49
 -10   8  -6  595.44   97.29
 -10  -1  -7   41.40   42.00
  10   1  -7  -20.60   47.90
  10   1  -7  -65.19   41.10
  -7  10   1   22.40   84.79
   1   7 -10   16.40   59.39
   1   7 -10   90.69   57.59
  -7 -10  -1  -42.30   65.59
   7  10  -1   32.90   71.49
   7  10  -1   18.70   73.59
  10  -1  -7  -11.10   48.00
  -7  10  -1  147.89   82.39
  10  -1  -7   54.49   41.80
  -7  10  -1   47.60   46.90
  -1   7 -10  -71.59   57.69
  -1   7 -10   -9.20   50.49
 -10   1  -7  -11.70   43.30
  -7 -10   1  -27.90   57.69
   7  10   1 -154.38   73.99
   3   7 -10   27.50   70.49
   7  10  -3  -75.49   71.19
  -7 -10  -3   77.89   89.19
   3   7 -10  127.09   55.59
 -10  -3  -7   36.80   46.40
   7  10  -3   50.99   71.89
  10   3  -7  106.59   59.19
  10   3  -7   -2.30   47.90
  -7  10  -3   34.00   78.69
   7  10   3   14.10   70.29
  -7 -10   3   79.29   63.29
  -7  10  -3   86.49   49.70
 -10   3  -7  168.78   93.59
  -3   7 -10  114.19   69.29
  -3   7 -10   46.90   53.99
 -10   3  -7   50.79   49.99
   7  10  -5 1166.08  117.89
   7  10  -5  921.01  121.29
   5   7 -10 1074.29  104.79
  10   5  -7  854.11  116.59
  10   5  -7 1086.09   88.49
 -10  -5  -7 1045.10   88.39
   5   7 -10  868.61  117.69
   7  10   5 1129.09  151.68
  -7  10  -5  928.41   90.69
  10   5   7 1226.98  162.08
  -5   7 -10 1128.39  102.99
  -7  10  -5  894.41  121.19
 -10   5  -7 1242.28  149.79
 -10   5  -7  921.21  104.09
  -5   7 -10 1146.69  105.89
 -10  -7  -7  110.99   65.29
   7   7 -10  152.48   67.59
   7  10  -7  178.88   78.69
   7  10  -7   53.49   90.39
  10   7  -7  107.09   79.69
  10   7  -7  168.58   59.99
   7   7 -10  202.18   87.19
 -10   7  -7  122.59   82.49
   7  10   7  210.18  115.19
  -7   7 -10  164.08   74.59
  -7  10  -7  177.18   82.39
  -7  10  -7   21.70   65.49
  10   7   7  408.46  142.19
 -10   7  -7   69.29   58.99
  -9  -7 -10  110.59   89.89
   9   7 -10  -19.80   71.79
  10   9  -7   27.70   80.29
  10   9  -7   11.30   92.19
   9   7 -10  -31.90   94.49
   7  10  -9 -121.49  103.99
   7  10  -9  104.09   85.49
  -9   7 -10   86.29   83.69
  10   9   7  -53.69  135.09
  -7  10  -9  -82.09   91.29
 -10   9  -7  145.59   95.39
  -7  10  -9  173.18   77.99
 -10   9  -7  100.39   64.69
   0   8 -10  -25.00   62.69
  -8 -10   0  -54.89   58.99
  -8  10   0   41.60   83.19
   8  10   0   30.40   84.89
  10   0  -8  -25.70   50.39
 -10   0  -8   18.30   48.20
  10   0  -8   84.09   46.80
   0   8 -10   61.19   58.99
   2   8 -10  105.19   59.09
 -10  -2  -8  104.39   49.30
  10   2  -8   87.19   62.29
  -8 -10  -2   30.30   72.49
   2   8 -10   30.10   66.39
  10   2  -8   89.19   45.50
   8  10  -2   86.69   82.49
   8  10  -2   13.90   77.09
  10  -2  -8   50.59   52.39
 -10   2  -8    6.80   53.09
  -2   8 -10  154.08   67.89
  -2   8 -10  174.88   65.19
  -8 -10   2  115.29   61.59
   8  10   2   93.89   95.29
  -8  10  -2   58.69   92.19
 -10  -4  -8   15.60   53.39
   4   8 -10   -2.70   76.29
   4   8 -10    2.20   59.79
   8  10  -4   -2.00   78.29
  10   4  -8   52.69   70.09
  10   4  -8  -60.49   45.20
   8  10  -4   77.99   77.29
  -4   8 -10   28.00   59.89
 -10   4  -8   24.80   61.49
  -8  10  -4   75.19   78.99
  -8  10  -4   76.09   50.19
  -4   8 -10  -81.99   68.69
   8  10   4  -43.10   91.99
  -8 -10   4  -67.89   68.69
   8  10  -6   35.70   82.09
  10   6  -8  -20.00   80.89
  10   6  -8    0.90   58.49
 -10  -6  -8   63.09   61.99
   8  10  -6  -37.50   76.19
   6   8 -10   71.99   92.19
   6   8 -10  -21.40   69.29
   8  10   6   84.99  124.39
  -6   8 -10  -45.90   67.99
  -6   8 -10   49.10   69.89
 -10   6  -8   30.40   71.59
  -8  10  -6  114.59   85.59
  -8  10  -6   -6.50   56.29
  10   6   8   32.40  125.89
   8  10  -8   65.89  106.19
   8  10  -8   -1.50   83.69
  10   8  -8   12.00   91.29
  10   8  -8  -13.60   73.69
 -10  -8  -8  154.38   81.29
   8   8 -10  149.59   77.69
   8   8 -10  129.89  106.69
  -8   8 -10   62.19   78.99
  -8  10  -8   67.89   74.99
  -8   8 -10  -55.09   81.29
   8   8  10  243.18  169.28
   8  10   8 -130.29  162.98
 -10   8  -8   53.59   95.69
  10   8   8 -233.78  144.69
  -8  10  -8    1.20   92.19
 -10   8  -8  164.58   72.39
   9  10  -1  284.77   93.99
 -10  -1  -9  362.16   64.69
   1   9 -10  450.35   91.19
   1   9 -10  371.56   75.29
  -9 -10  -1  313.57   67.79
  10   1  -9  364.26   75.39
  10   1  -9  433.56   65.69
  10  -1  -9  333.17   66.09
  -9 -10   1  349.27   69.49
  -9  10  -1  320.07  100.39
  10  -1  -9  411.36   70.29
   9  10   1  519.85  119.69
  -1   9 -10  439.46   92.29
  -1   9 -10  368.56   78.39
 -10   1  -9  441.06   73.19
  -9 -10  -3  -23.50   83.39
  10   3  -9   -3.40   71.09
   9  10  -3  150.58   83.99
   3   9 -10  -75.39   69.79
   9  10  -3  -24.30   83.59
 -10  -3  -9  -48.10   55.89
  10   3  -9   12.30   51.59
   3   9 -10   47.50   72.19
  -9  10  -3   99.29   86.59
  -9 -10   3 -110.39   60.89
   9  10   3  139.79   92.99
 -10   3  -9  -76.59   61.69
  10  -3  -9   51.09   49.80
  -3   9 -10   23.10   62.69
  -3   9 -10   44.10   72.59
  10   5  -9    6.50   57.89
   9  10  -5  177.18  106.99
   9  10  -5  -11.50   84.09
 -10  -5  -9   16.90   66.69
  10   5  -9    3.90   85.09
   5   9 -10  -31.40   81.89
   5   9 -10  153.08   78.39
  -5   9 -10  -33.20   68.29
  -5   9 -10  -15.70   68.69
   5   9  10  168.88  138.99
   9  10   5   52.29  104.89
 -10   5  -9  -42.20   73.09
  -9  10  -5  -27.60   52.99
  -9  10  -5   74.99   91.69
   9  10  -7 -176.38   99.19
 -10  -7  -9 -106.29   77.39
  10   7  -9  -55.59   94.29
  10   7  -9   21.40   75.89
   9  10  -7  209.28   91.29
   7   9 -10    8.70   93.79
   7   9 -10   -8.40   82.59
  -9  10  -7  259.07  106.79
  -7   9 -10   30.20   76.89
  -7   9 -10    3.80   94.09
   9  10   7   92.09  144.89
  -9  10  -7 -126.19   66.39
  10   7   9 -340.07  149.39
 -10   7  -9  109.49   76.59
 -10   7  -9 -100.19   85.69
 -10  -9  -9  198.48   97.09
   9  10  -9  209.88  133.29
   9  10  -9  -13.80  101.09
  10   9  -9   90.99  113.99
  10   9  -9   81.19   99.09
   9   9 -10  140.99   98.79
   9   9 -10  103.69  117.39
  -9  10  -9  208.88   89.09
 -10   9  -9  115.59   84.79
 -10   9  -9  166.88  118.29
   9   9  10 -252.47  163.58
   9  10   9   61.49  165.78
  -9   9 -10   54.79   87.49
  -9   9 -10  -24.40  145.39
  -9  10  -9 -211.78  130.39
  10   9   9  -61.89  168.58
 -10 -10   0   88.69   64.59
 -10   0 -10   38.60   65.39
 -10  10   0   25.60  103.19
   0  10 -10  111.49   72.39
   0  10 -10  174.18   72.69
  10   0 -10  146.49   66.29
  10   0 -10  160.28   63.99
  10  10   0   55.79   91.99
  10   2 -10  128.99   65.09
   2  10 -10  160.78   79.09
 -10  -2 -10  152.98   69.09
  10  10  -2  240.08   98.69
   2  10 -10  166.78   79.69
  10   2 -10  139.19   76.49
 -10  10  -2    8.70  101.99
   2  10  10  238.38  135.49
  -2  10 -10  136.69   82.19
  10  -2 -10  164.98   61.49
  10  -2 -10  262.87   73.49
  -2  10 -10  156.48   81.49
 -10   2 -10  219.68   75.09
  10  10   2   56.99  108.99
 -10  -4 -10   51.89   70.59
  10   4 -10   26.30   86.19
  10   4 -10  -27.60   63.19
   4  10 -10   17.80   76.49
  10  10  -4   44.70  100.39
  10  10  -4  141.69   91.49
   4  10 -10 -168.18   81.59
 -10  10  -4 -123.69   93.69
   4  10  10  -24.00  142.79
  -4  10 -10   21.40   73.39
  -4  10 -10   16.10   86.69
 -10   4 -10   27.10   76.09
  10  10   4  -57.19  106.09
 -10  -6 -10 1081.39  121.79
  10  10  -6  683.83  124.39
   6  10 -10  940.01  195.08
  10   6 -10  935.61  141.89
  10  10  -6 1146.99  144.29
   6  10 -10  754.72  112.39
  10   6 -10 1059.19  106.19
 -10  10  -6  800.42   98.39
  -6  10 -10 1113.49  124.39
   6  10  10  713.83  202.58
 -10  10  -6  912.81  128.99
 -10   6 -10 1047.00  116.79
  10  10   6  847.52  171.38
 -10  -8 -10 -107.39  100.29
  10  10  -8 -167.08  113.69
  10  10  -8  154.28  104.79
   8  10 -10 -101.19  107.29
  10   8 -10   -6.30   89.79
  10   8 -10   19.10  162.08
 -10  10  -8  106.89   84.79
  -8  10 -10 -160.78  110.99
   8  10  10  326.67  184.88
  -8  10 -10   39.70   89.79
 -10   8 -10 -151.18   85.29
 -10   8 -10 -251.77  110.89
  10  10   8 -141.19  158.88
 -10 -10 -10  702.23  140.89
  10  10 -10  330.97  138.79
  10  10 -10  568.14  131.49
 -10  10 -10  642.24  119.89
 -10  10 -10  933.11  166.38
  10  10  10  280.57  200.38
  -1   0 -11  423.86   65.99
   0  11  -1  376.16   68.69
   0  11  -1  417.16   84.49
   0  11   1  472.45   82.19
   1   0 -11  411.06   65.19
  11   1   0  581.64   70.89
 -11  -1   0  549.95   59.29
   0  11  -3  137.09   60.29
   0  11  -3  112.79   74.69
   0  11   3  104.99   65.69
   3   0 -11   57.79   48.60
  11  -3   0  142.59   36.80
  11   3   0  150.88   54.59
  -3   0 -11   98.79   52.29
 -11  -3   0  140.39   55.99
   0  11  -5   18.80   59.89
   0  11   5   58.49   76.59
   5   0 -11   65.69   56.99
  11  -5   0    2.00   48.50
  11   5   0  123.79   66.69
   0  11  -5   70.69   61.69
  -5   0 -11   78.89   58.39
   0  11  -7 1639.64  137.19
   0  11  -7 1878.81  144.89
   0  11   7 2020.10  175.48
   7   0 -11 2012.30  133.49
  -7   0 -11 2177.58  133.89
  11   7   0 1758.02  151.38
   0  11   9   74.39  129.49
   9   0 -11  -84.49   60.69
  -9   0 -11   89.89   69.39
   9   0 -11  -12.10   70.79
   0  11  -9  -27.70   75.19
   0  11  -9  157.18   74.99
  11   9   0   58.19   89.59
   1  11   0  393.96   88.99
  11   0   1  489.55   67.69
   1  11   0  371.96   78.79
   0   1 -11  356.56   60.39
   0  -1 -11  411.56   58.79
  -1  11   0  508.55   70.89
 -11   0  -1  423.56   57.09
  -1  11   0  411.36   86.29
   2   1 -11  118.49   47.60
  -1  11   2  112.69   61.69
  -2  -1 -11   55.79   49.00
 -11  -2  -1  240.68   54.39
  11   2  -1   41.20   67.49
   1  11  -2   57.39   57.89
   1  11  -2   66.79   74.79
  11   2   1  119.39   64.19
  -2   1 -11  122.19   46.00
   1  11   2   87.59   64.79
   2  -1 -11   57.79   48.50
 -11  -2   1   52.59   43.60
  -1  11  -2  122.19   54.69
  -1  11  -2  108.19   66.69
  11  -4   1  219.68   45.70
  -1  11   4    5.70   72.59
  11   4  -1  108.79   61.49
   4   1 -11  115.79   52.89
   1  11  -4  114.69   61.69
   1  11  -4  109.79   66.99
  -4  -1 -11  140.09   56.09
 -11   4  -1   87.89   63.69
  -4   1 -11  118.59   48.80
  11   4   1  109.39   63.19
   1  11   4  169.88   77.69
   4  -1 -11   92.99   54.39
 -11  -4   1   76.59   61.09
  -1  11  -4  101.79   56.99
  -1  11  -4   68.49   62.69
  11  -4  -1  162.78   50.19
   6   1 -11   51.29   54.59
   1  11  -6   87.99   68.69
  11   6  -1  -75.59   71.89
  -6  -1 -11   12.90   60.19
   1  11  -6  -26.90   59.39
  -1  11   6   25.20   83.59
  11  -6  -1  -11.60   72.09
  -6   1 -11   33.30   54.19
  -1  11  -6   47.80   58.89
  -1  11  -6 -104.09   61.79
   6  -1 -11  -15.30   53.49
 -11   6  -1  -72.29   68.19
  11   6   1   70.39   72.59
   1  11   6  -16.30   90.49
  -1  11   8  173.38  118.29
   8   1 -11   78.79   73.79
   8   1 -11  131.39   67.39
   1  11  -8   61.19   76.49
  11   8  -1  137.29   91.19
   1  11  -8  237.88   74.99
  -8  -1 -11   97.79   63.49
  11   8   1  184.08  103.19
  -8   1 -11  162.48   64.59
   1  11   8  135.29  115.69
   8  -1 -11   29.90   62.99
 -11   8  -1  146.59   89.49
  -1  11  -8  177.18   69.39
  -1  11  -8    7.10   74.09
  10   1 -11   34.20   69.49
   1  11 -10   35.60   77.69
   1  11 -10 -131.49   85.79
 -10  -1 -11  -39.20   73.09
  11  10  -1   93.09  103.69
  10   1 -11   11.40   79.59
   1  11  10   39.90  151.48
 -10   1 -11  123.89   78.79
 -11  10  -1  -44.10  106.69
  10  -1 -11  120.59   74.39
  10  -1 -11  -56.79   71.69
  -1  11 -10   75.39   93.69
  11  10   1  -30.80  107.79
  -1  11 -10   25.20   83.99
  11   1  -2  210.98   49.90
   2  11  -1  321.37   80.59
  -2  11   1  139.89   57.49
  -2  11   1  105.99   84.09
  -1  -2 -11  221.18   60.09
   1   2 -11  151.68   49.60
 -11  -1  -2  170.68   53.19
   2  11  -1  179.18   64.79
   1  -2 -11  143.69   53.09
  -2  11  -1  107.69   54.49
  -2  11  -1  142.19   71.19
  -1   2 -11  254.67   58.49
   2  11   1  186.58   70.29
   2  11   1  253.57   82.19
  -2  11   3  283.57   67.09
  11   3  -2  144.59   55.89
   3   2 -11  315.07   60.79
   2  11  -3  184.08   63.59
 -11  -3  -2  359.56   73.99
  11  -3   2  312.87   45.00
  -3  -2 -11  133.29   55.79
 -11   3  -2  281.67   59.59
   3  -2 -11  266.27   61.99
  11  -3  -2  314.97   48.90
  11   3   2  286.37   77.79
   2  11   3  324.07   83.49
 -11  -3   2  267.97   59.39
  -3   2 -11  221.28   59.39
  -2  11  -3  271.77   63.79
  -2  11  -3  168.38   71.39
  -5  -2 -11  127.19   55.79
   2  11  -5  208.48   66.39
  11  -5   2   85.89   50.59
  -2  11   5  129.99   85.09
  11   5  -2   93.19   65.49
   2  11  -5  150.48   67.19
   5   2 -11  115.79   59.29
   2  11   5  -26.70   95.29
   5  -2 -11   71.99   57.89
  -2  11  -5  117.29   60.79
  -2  11  -5   37.00   65.39
  11   5   2   67.49   78.09
  -5   2 -11   73.89   51.49
  11  -5  -2  135.59   59.79
 -11   5  -2   19.50   59.89
   7   2 -11  -65.89   56.39
   2  11  -7   57.79   67.09
   7   2 -11  -35.00   74.79
  11   7  -2  -89.69   73.89
  -7  -2 -11  -11.10   58.69
   2  11  -7   76.99   67.09
  -2  11   7   17.70  102.09
  -2  11  -7  -23.70   63.09
  -2  11  -7  146.89   62.99
   2  11   7 -186.38   96.69
 -11   7  -2   14.10   76.69
  11   7   2  129.79   81.99
   7  -2 -11   -4.30   60.89
  -7   2 -11  -38.60   60.19
  -9  -2 -11   47.00   73.59
   9   2 -11  135.79   81.39
  11   9  -2  148.09   95.89
   2  11  -9  177.38   81.89
   2  11   9   87.89  141.69
   9  -2 -11  235.58   75.99
  -2  11  -9  103.09   79.19
  -2  11  -9  198.08   83.89
  11   9   2  126.89  110.19
 -11   9  -2  192.08  103.79
  -9   2 -11  303.77   78.59
 -11   0  -3  192.88   49.20
   3 -11   0  220.28   70.69
   3  11   0   83.39   82.69
   0   3 -11  323.07   59.79
   3  11   0  213.28   76.49
   0  -3 -11  207.08   59.19
  -3  11   0  366.86   64.39
  -3  11   0  107.99   80.79
  -2  -3 -11  -21.20   50.69
   2   3 -11   42.80   52.39
  11  -2   3   16.40   34.60
  -3  11   2  -32.20   55.09
   3  11  -2   11.90   59.79
   3  11  -2    6.80   71.99
  11   2  -3  -10.10   45.90
 -11  -2  -3  -98.49   58.79
   3  11   2  -37.00   65.09
  -2   3 -11    2.10   42.80
  -3  11  -2  -61.49   49.60
  -3  11  -2    0.20   68.59
   2  -3 -11   23.20   51.39
  11   2   3  119.49   67.89
   3 -11  -2   26.50   76.99
 -11   2  -3    4.10   44.40
 -11  -2   3   67.19   51.49
   3  11  -4   48.50   70.59
  11  -4   3   89.09   46.00
  -3  11   4   58.69   66.99
   3  11  -4   65.99   62.79
  11   4  -3   57.09   54.09
  -4  -3 -11   15.90   52.39
   4   3 -11   46.60   49.60
  -3  11  -4  -16.70   53.69
  -4   3 -11  -18.30   53.69
   3  11   4   45.70   74.89
 -11   4  -3  -52.89   53.89
  11  -4  -3   22.60   51.09
  11   4   3  132.39   78.59
  -3  11  -4  111.79   67.99
   6   3 -11   84.89   56.59
  -6  -3 -11   47.60   64.19
   6   3 -11  204.48   80.49
   3  11  -6   12.50   64.89
   3  11  -6   -4.20   64.89
  11   6  -3   53.39   70.29
  -3  11   6  -84.49   88.79
  -3  11  -6  -25.90   60.19
  11   6   3  -47.20   88.99
  -3  11  -6   55.29   67.29
  -6   3 -11   28.50   54.39
 -11   6  -3   -6.50   66.99
   3  11   6  -71.59   84.19
   3  11  -8   81.29   79.09
   8   3 -11  126.09   77.39
  -8  -3 -11  -45.30   68.39
  -3  11   8  144.29  125.19
   3  11  -8   57.79   75.79
   8   3 -11  102.69   64.89
  11   8  -3   38.20   88.89
  -3  11  -8  159.48   72.79
  -8   3 -11   60.19   69.09
  -3  11  -8  -55.59   68.29
   3  11   8  172.58  118.39
 -11   8  -3  -58.39   87.69
  11   8   3  248.78  113.29
 -10  -3 -11  -18.10   78.79
   3  11 -10   59.09   87.59
  10   3 -11   94.19   71.89
  11  10  -3  250.47  108.79
  10   3 -11  177.28   92.39
  -3  11 -10  161.38   80.09
  10  -3 -11  276.47   72.09
  11  10   3  147.29  126.69
  10  -3 -11  255.07   87.09
   3  11  10  181.18  167.68
 -10   3 -11   78.69   88.69
 -11  10  -3  274.77  117.69
  -4  11   1  372.46   65.89
 -11  -1  -4  180.88   62.39
  -4  11   1  249.18   87.09
   4 -11   1  277.07   69.89
  11   1  -4  350.46   67.09
   4  11  -1  188.08   85.59
   4  11  -1  287.07   81.69
   1   4 -11  193.88   63.49
   4 -11  -1  327.97   72.59
   4  11   1  234.08   78.39
  -4  11  -1  291.47   61.09
  -1   4 -11  342.97   68.59
  -4  11  -1  211.28   74.79
  11   3  -4   17.80   53.09
   3   4 -11   63.59   62.99
  -3  -4 -11    4.60   58.69
  11  -3   4   96.69   45.90
   3   4 -11   67.39   54.79
  -4  11   3   48.40   63.09
   4  11  -3   62.99   75.49
   4  11  -3   69.59   65.99
   4 -11  -3   98.89   70.59
 -11   3  -4  135.39   52.99
   4  11   3   69.39   83.29
  11  -3  -4   52.39   53.99
  -3   4 -11   86.39   59.99
  -4  11  -3  119.39   51.99
  11   3   4  122.99   80.69
  -4  11  -3   43.90   68.89
   4  11  -5   77.89   69.49
  -4  11   5  127.09   80.69
   5   4 -11   44.40   68.99
  -5  -4 -11   87.89   64.79
  11   5  -4   98.69   64.69
   4  11  -5   41.80   69.19
   5   4 -11  122.09   56.09
   4  11   5   83.59   83.79
 -11   5  -4  108.59   60.39
  -4  11  -5  149.69   70.29
  -4  11  -5  149.39   63.19
  11   5   4  107.89   92.19
  -5   4 -11  120.19   56.29
  11  -5  -4  143.49   74.09
   4  11  -7  383.06   94.69
   4  11  -7  425.66   92.19
  -7  -4 -11  398.56   83.49
   7   4 -11  373.46   75.49
  -4  11   7  223.48  115.89
  11   7  -4  527.55   99.19
   7   4 -11  512.25   98.29
   4  11   7  280.07  121.69
  -7   4 -11  362.86   77.89
  -4  11  -7  494.35   78.19
  -4  11  -7  299.57   80.39
  11   7   4  335.87  120.39
 -11   7  -4  469.75   85.29
   4  11  -9  116.49   96.29
   9   4 -11  -72.59   65.09
  11   9  -4   22.50  103.39
   4  11  -9  116.59   85.59
   9   4 -11   -7.20   86.49
  -9  -4 -11  -41.80   77.79
  -9   4 -11  -29.80   78.89
   4  11   9   23.30  131.79
  11   9   4  162.28  117.09
  -4  11  -9   13.80   86.09
 -11   9  -4 -128.79   95.19
  -4  11  -9   53.09   78.49
   5 -11   0  437.96   70.49
 -11   0  -5  576.14   81.69
   5  11   0  461.15   93.29
  -5  11   0  243.38   97.29
   0   5 -11  478.15   75.89
   5  11   0  450.95   98.89
  11   0  -5  437.66   62.19
  -5  11   0  500.65   65.69
  -5  11   2  421.16   65.69
   5  11  -2  303.27   95.29
   2   5 -11  270.77   75.89
   2   5 -11  250.37   56.79
  11   2  -5  355.86   61.19
   5  11  -2  327.37   78.19
  11  -2   5  369.26   53.29
  11  -2  -5  338.37   68.29
  -5  11  -2  504.75   66.39
  -5  11  -2  384.66   92.09
  -2   5 -11  312.97   71.49
   5  11   2  276.87   87.09
 -11   2  -5  438.56   71.29
 -11   2  -5  401.46   57.39
   5 -11  -2  257.37   69.39
   4   5 -11   19.20   55.09
  -5  11   4 -131.89   71.79
  11  -4   5 -139.29   55.29
   4   5 -11  -10.90   65.79
  11   4  -5   19.40   58.89
  -4  -5 -11  -10.10   62.19
   5  11  -4   44.90   76.39
   5  11  -4   -7.00   65.59
  11  -4  -5   25.10   73.89
 -11   4  -5   22.30   62.39
  -5  11  -4   78.89   55.69
   5  11   4   53.19   89.99
 -11   4  -5  -69.79   53.09
   5 -11  -4   69.29   72.39
  -4   5 -11  -24.40   56.19
  11   4   5   32.90   94.99
  -5  11  -4 -117.89   68.29
  -5  11   6  -84.59   93.59
   5  11  -6   81.09   74.29
   5  11  -6   88.49   73.69
   6   5 -11   45.20   63.29
   6   5 -11  -74.79   72.69
  -6  -5 -11   98.49   71.39
  11   6  -5   -8.70   69.99
  -5  11  -6   15.70   75.19
   5  11   6  148.99  101.79
  11   6   5 -101.39   98.99
 -11   6  -5   86.09   70.69
  -6   5 -11   31.00   65.79
  -5  11  -6  131.59   68.09
   5  11  -8  258.27  100.49
   8   5 -11  192.98   88.79
  11   8  -5  202.28   96.59
   8   5 -11  190.38   71.39
   5  11  -8  170.78   86.19
  -8  -5 -11  319.47   85.19
   5  11   8  166.88  143.09
  11   8   5  185.88  128.49
  -5  11  -8  212.58   93.19
  -8   5 -11  283.87   87.29
  -5  11  -8  278.27   79.59
 -10  -5 -11   90.69   92.39
   5  11 -10   65.59   98.59
  11  10  -5  345.17  125.79
  10   5 -11  185.18   81.59
  10   5 -11  288.67  108.09
   5  11 -10  391.76  126.69
 -11  10  -5  203.58  114.99
   5  11  10  538.95  182.48
  -5  11 -10  267.27   89.99
 -10   5 -11  210.88   93.59
  -5  11 -10  126.49   99.39
  -6  11   1  164.48   89.79
   1   6 -11   -5.80   57.69
   1   6 -11   69.39   68.09
   6  11  -1  191.68   83.89
  11   1  -6  100.49   52.19
  -6  11   1  -31.20   59.09
 -11  -1  -6   42.00   45.50
   6  11  -1   65.09   73.29
  11  -1  -6   59.89   49.00
   6  11   1   78.79   80.29
  -1   6 -11   58.39   52.99
   6 -11  -1   87.09   59.59
  -1   6 -11   82.29   59.09
 -11   1  -6  253.07   85.49
 -11   1  -6  108.59   50.49
  -6  11  -1  118.29   50.79
  -6  11  -1  191.68   77.89
   3   6 -11 2621.74  159.08
   6  11  -3 2453.65  172.28
   6  11  -3 3011.80  183.58
  -6  11   3 2279.27  157.98
  11  -3   6 2848.71  153.88
  11   3  -6 2571.14  155.18
   3   6 -11 2433.96  169.78
  -3   6 -11 2571.14  161.88
  -6  11  -3 2548.95  147.69
 -11   3  -6 2619.64  168.48
   6 -11  -3 2608.54  153.48
  11  -3  -6 2181.88  174.88
  -6  11  -3 2894.41  184.58
 -11   3  -6 2647.34  149.19
   6  11   3 2197.58  180.38
  11   5  -6 -125.19   70.29
   6  11  -5   53.69   77.19
   6  11  -5   50.49   82.39
   5   6 -11  -34.00   78.19
  -6  11   5  -23.60   91.49
   5   6 -11   -6.30   58.69
  -5  -6 -11  118.09   75.89
  -6  11  -5    2.40   57.99
 -11   5  -6  -15.20   64.69
  11   5   6 -119.89  105.59
   6  11   5  165.08   99.39
  -5   6 -11   27.90   64.09
   6 -11  -5  -45.50   76.09
 -11   5  -6    5.20   78.89
  -6  11  -5  101.89   84.29
 -11  -7  -6   -3.90   67.39
   7   6 -11  -53.29   81.39
   7   6 -11  -35.80   69.69
  11   7  -6   81.59   88.09
   6  11  -7  155.68   86.29
  -7  -6 -11  -43.30   84.49
   6  11  -7   39.40   78.19
  11   7   6  267.57  133.29
  -6  11  -7   90.39   69.79
  -6  11  -7   33.20   88.89
 -11   7  -6  136.59   80.39
  -7   6 -11  121.39   75.59
   6  11   7    5.60  111.49
  11   9  -6  740.83  129.99
  11   9  -6  522.35   97.29
   9   6 -11  932.71  142.89
   6  11  -9  844.32  142.89
   6  11  -9  722.83  121.39
   9   6 -11  823.22  104.29
  -9  -6 -11  609.04  109.79
  -6  11  -9  808.42  182.38
  -6  11  -9  642.74  107.39
  -9   6 -11  977.20  126.09
 -11   9  -6  800.12  122.99
  11   9   6  729.83  171.88
   6  11   9  744.73  179.48
  -7  11   0  155.18  101.59
   0   7 -11  188.48   63.19
   7  11   0  148.59   90.09
  11   0  -7  220.48   50.49
 -11   0  -7  213.48   51.39
  11   0  -7  291.87   60.99
   7  11  -2  612.64  109.39
 -11  -2  -7  690.63   76.29
  11   2  -7  771.52   86.79
  11  -2   7  671.13   77.19
   7  11  -2  669.53  107.69
   2   7 -11  552.44   93.19
   2   7 -11  786.12   98.99
  -2   7 -11  669.63   93.59
   7  11   2  488.65  117.29
  -2   7 -11  718.33   95.79
   7 -11  -2  660.03   83.29
  -7  11  -2  590.94   76.59
  -7  11  -2  560.24  109.69
 -11   2  -7  732.63   82.49
  11   4  -7  275.37   79.89
  -7  11   4  392.06   97.79
   4   7 -11  168.88   88.79
   4   7 -11  134.19   66.69
 -11  -4  -7  225.58   56.49
   7  11  -4  183.98   93.79
   7  11  -4  258.07   93.29
   7 -11  -4  343.67   79.99
  -7  11  -4  374.36   64.99
 -11   4  -7  220.88   68.99
  -7  11  -4  325.27   98.49
  -4   7 -11  232.18   72.19
 -11   4  -7  451.75  107.89
   7  11   4  201.08  106.89
  -4   7 -11  209.58   74.09
   7  11  -6  157.68   90.79
   6   7 -11   81.19   96.59
  11   6  -7   52.39   60.69
  11   6  -7  135.19   90.19
 -11  -6  -7   11.10   56.49
   7  11  -6   12.40   81.59
   6   7 -11   29.70   68.19
  -7  11  -6  -20.70   86.09
   7  11   6  -59.19  111.49
 -11   6  -7   85.89  120.69
 -11   6  -7   13.10   76.79
  -7  11  -6  -33.70   65.59
  11   6   7  154.38  134.29
  -6   7 -11  -38.70   74.09
  11   8  -7  472.85   84.99
 -11  -8  -7  604.84   91.39
   7  11  -8  624.74  109.89
  11   8  -7  551.54  114.49
  -8  -7 -11  745.83  120.79
   8   7 -11  639.04  123.39
   8   7 -11  978.80  120.39
  11   8   7  889.11  199.28
 -11   8  -7  880.61  116.49
  -7  11  -8  672.23  135.49
   7  11   8  589.14  246.28
  -7  11  -8  746.53  100.69
 -11   8  -7  709.53   85.19
  -8   7 -11  814.82  118.59
  11  10  -7   -2.30  108.19
  11  10  -7   49.00  120.59
   7  11 -10  156.78  111.29
   7  11 -10  -71.59  120.79
  10   7 -11   37.30  260.57
  10   7 -11   14.60   92.39
 -10  -7 -11   41.90  106.39
 -10   7 -11  -39.20  122.09
  -7  11 -10   74.49   92.59
 -11  10  -7   14.90  119.39
 -11  10  -7  -10.50   72.29
   7  11  10  149.39  173.08
  11  10   7   -7.00  161.38
  -7  11 -10    2.90  104.29
   8  11  -1   80.69   86.79
  11   1  -8  207.58   52.59
   1   8 -11  211.48   73.69
 -11  -1  -8  224.48   57.39
   1   8 -11  168.78   70.79
  11   1  -8  175.38   62.29
  -8  11  -1  261.87  108.49
  -1   8 -11  132.19   67.79
 -11   1  -8  105.59   57.89
  11  -1  -8  237.18   58.39
  -8 -11   1  231.48   94.49
   8  11   1  290.07  106.19
  -1   8 -11  211.08   74.09
  11  -1  -8  152.98   56.59
  11   3  -8   -6.40   71.79
   3   8 -11   96.29   71.79
   3   8 -11  -23.70   70.79
   8  11  -3   80.99   92.19
 -11  -3  -8   22.50   53.59
  11   3  -8  -20.50   48.20
   8  11  -3   71.79   86.49
 -11   3  -8  -52.99   61.09
  -8  11  -3   68.59   88.89
  -3   8 -11   22.70   74.69
  -3   8 -11   21.20   65.09
   8  11   3   -0.20   88.49
  -8  11  -3   17.70   54.99
   8  11  -5  -37.70   90.09
   8  11  -5  238.58   98.89
  11   5  -8   10.70   52.89
   5   8 -11  -32.00   90.49
  11   5  -8   39.00   81.09
   5   8 -11  -22.40   70.29
 -11  -5  -8  153.18   62.29
  -8  11  -5  113.89   61.29
  -8  11  -5  107.89   94.79
   8  11   5    4.40  116.79
 -11   5  -8   75.09   73.49
  -5   8 -11  -65.49   76.19
 -11  -7  -8   18.60   68.99
   8  11  -7  -50.59  157.58
   8  11  -7   60.69   94.89
   7   8 -11   -2.10   98.59
   7   8 -11 -143.29   77.69
  11   7  -8   22.00   92.49
  11   7  -8    3.60   70.79
  -7   8 -11  152.08   86.79
  -7   8 -11  -12.60   88.09
  -8  11  -7   -9.60   71.39
 -11   7  -8  -10.00   69.59
  -8  11  -7   71.79  109.89
  11   7   8   83.99  161.08
 -11   7  -8   85.39   90.89
 -11  -9  -8   -3.80   91.29
  -9  -8 -11  -50.09  114.39
  11   9  -8   95.59  251.57
   9   8 -11 -120.89  117.49
   9   8 -11   17.80   93.69
  11   9  -8  -18.00   90.49
   8  11  -9  139.09  111.29
   8  11  -9 -112.19  127.99
  -8  11  -9  -76.59  119.19
 -11   9  -8  108.39  111.39
 -11   9  -8  -61.29   76.29
  -8  11  -9  -65.59   87.99
  11   9   8  127.59  164.48
   8  11   9   -4.60  187.48
  -9   8 -11  165.38   97.99
  -9   8 -11  -23.70  116.69
   0   9 -11  345.07   86.29
   0   9 -11  346.97   89.19
   9  11   0  417.86  108.09
  -9 -11   0  476.65   86.79
 -11   0  -9  461.65   75.39
  -9  11   0  501.15  134.99
  11   0  -9  379.26   70.69
  11   0  -9  459.15   76.39
  11   2  -9  116.69   57.69
   9  11  -2  -35.00   91.99
   2   9 -11    0.50   72.29
 -11  -2  -9  -94.09   59.29
  -9 -11  -2   -8.20   89.79
   2   9 -11  110.49   80.69
  11   2  -9   64.09   73.29
 -11   2  -9   -7.60   68.09
  -9 -11   2   68.79   78.59
  -2   9 -11   64.99   69.59
  -2   9 -11  -75.99   65.99
  11  -2  -9   48.70   59.49
  11  -2  -9   -6.30   64.29
   9  11   2 -232.58   97.99
  -9  11  -2   24.40  100.19
  11   4  -9  -25.90   84.39
  11   4  -9    5.00   58.69
   9  11  -4   69.79  102.79
   9  11  -4  110.69  103.49
   4   9 -11  -80.69   93.69
   4   9 -11  -33.70   74.09
 -11  -4  -9  -16.60   63.19
  -4   9 -11  167.48   78.69
   9  11   4  -14.30  126.39
  -4   9 -11   44.90   74.49
  -9  11  -4   11.00   99.89
 -11   4  -9  109.19   77.59
  -9  11  -4   66.19   58.69
 -11  -6  -9  -54.19   76.09
   9  11  -6  216.98  174.08
   9  11  -6  -24.80  104.69
   6   9 -11   53.59   88.69
   6   9 -11 -127.69  129.79
  11   6  -9  185.08   72.59
  11   6  -9   40.40   99.89
 -11   6  -9   79.69   95.89
   9  11   6  202.58  226.88
  -6   9 -11   55.69   80.89
  -9  11  -6   54.79   69.69
  -9  11  -6   14.80  108.89
   8   9 -11    3.70  121.59
  11   8  -9  107.09  130.39
  11   8  -9  -70.39   87.69
   9  11  -8   55.09  108.79
 -11  -8  -9   91.29   91.29
   9  11  -8   90.39  113.69
   8   9 -11  -78.59   92.39
  11   8   9 -115.09  166.28
  -8   9 -11   89.89   89.09
   9  11   8   45.40  161.18
 -11   8  -9   84.79   82.79
  -9  11  -8  -54.99   83.69
 -11   8  -9  185.78  122.49
  -9  11  -8   84.29  117.79
  -8   9 -11  -34.10  109.39
  10   9 -11   24.80  113.29
 -11 -10  -9  -26.60  115.39
  10   9 -11  -57.89  129.39
  11  10  -9   11.80  136.69
  11  10  -9   92.39  152.38
 -10  -9 -11 -235.88  130.19
   9  11 -10 -143.99  123.09
   9  11 -10  220.28  128.69
 -10   9 -11  131.29  102.49
  11  10   9  459.35  209.98
  -9  11 -10  166.68  102.69
  -9  11 -10  -29.50  133.09
 -10   9 -11 -127.19  123.19
 -11  10  -9  147.59   98.89
 -11  10  -9  210.48  131.29
   9  11  10  -60.09  214.88
 -11  -1 -10  150.78   73.89
  11   1 -10  105.89   68.49
   1  10 -11  120.79   84.79
  10  11  -1  -59.69  110.09
  11   1 -10   52.49   78.19
   1  10 -11   17.40   75.99
  11  -1 -10  126.39   68.99
  10  11   1  108.59  124.29
 -11   1 -10   65.09   72.69
 -10  11  -1  -49.90  112.19
  -1  10 -11  108.09   78.09
  11  -1 -10  131.89   71.09
  10  11  -3  872.81  140.79
  11   3 -10 1025.50  134.09
   3  10 -11 1053.09  134.69
  11   3 -10  867.91  101.69
 -11  -3 -10  915.01  105.99
 -11   3 -10  896.71  111.99
  10  11   3  872.01  162.48
 -10  11  -3 1053.59  149.88
  11  -3 -10  930.81  100.09
  -3  10 -11  992.90  123.59
   5  10 -11  122.29   95.99
  10  11  -5  220.58  109.39
  11   5 -10   46.60   95.29
   5  10 -11   48.00  102.59
 -11  -5 -10  160.38   81.39
  11   5 -10   24.90   78.59
  11  -5 -10  139.49   59.09
 -10  11  -5    5.10   64.69
  10  11   5  189.98  163.78
 -11   5 -10  -94.39   84.69
 -10  11  -5 -104.69  126.89
  -5  10 -11   21.50   82.69
  -5  10 -11   80.69   89.89
  10  11  -7    0.70  119.59
  11   7 -10  137.19  124.29
  11   7 -10   31.10   92.79
   7  10 -11   63.39  105.89
   7  10 -11 -105.09   99.59
 -11  -7 -10    6.70   99.79
  10  11  -7  150.68  112.69
 -10  11  -7   42.80   82.79
 -10  11  -7 -148.99  133.39
  -7  10 -11   14.50   90.99
  -7  10 -11   37.80  106.49
  10  11   7  176.58  172.18
 -11   7 -10  -10.00  109.39
 -11   7 -10  172.58   89.99
 -11  -9 -10   39.40  119.19
  -9 -10 -11  545.55  148.69
  10  11  -9  134.69  138.49
  10  11  -9  212.88  131.89
  11   9 -10  461.75  118.19
   9  10 -11  122.79  122.49
   9  10 -11   92.69  139.09
  11   9 -10  174.98  144.79
 -10  11  -9  590.84  150.08
  -9  10 -11  219.08  110.69
  -9  10 -11  303.87  136.89
  10  11   9  431.56  222.08
 -11   9 -10  473.55  106.49
 -11   9 -10  413.46  132.79
  11   9  10  353.06  204.68
 -10  11  -9  174.38   99.89
 -11   0 -11  215.68   88.69
   0  11 -11  -63.99  167.08
   0  11 -11  300.47  106.99
  11   0 -11  129.19   83.89
  11   0 -11   90.19   82.39
  11  11   0  215.78  124.39
  11   2 -11  107.59   93.19
 -11  -2 -11  185.28   87.99
  11  11  -2  208.88  171.68
  11   2 -11  277.37   81.89
   2  11 -11  120.29   95.99
  -2  11 -11  327.87  110.19
 -11  11  -2  151.68  128.79
  11  -2 -11  214.68   80.69
  11  -2 -11  247.18   86.19
  -2  11 -11  223.88  101.59
 -11   2 -11  157.58   94.39
  11   4 -11   -5.10   78.89
 -11  -4 -11 -126.19   86.69
  11  11  -4  -75.29  111.09
  11   4 -11  240.88  105.59
   4  11 -11  -20.00  107.49
   4  11 -11  -10.30   90.79
 -11  11  -4  227.78  128.69
  11  -4 -11  -10.30   65.59
  -4  11 -11  -50.49   86.89
  -4  11 -11  -22.00   99.99
 -11   4 -11  -19.80  101.49
  11  11   4   31.10  138.49
 -11  -6 -11   29.80  100.89
  11   6 -11   31.90  126.69
  11   6 -11   46.10   91.29
   6  11 -11   98.29  118.89
   6  11 -11  134.09  112.99
  11  11  -6   56.29  120.49
  11  11  -6  220.38  160.78
  -6  11 -11 -118.09  113.79
   6  11  11   46.30  176.28
  -6  11 -11  -22.80   94.99
 -11   6 -11 -140.39  101.69
 -11  11  -6  -97.49  177.38
  11  11   6 -303.97  168.58
  11  11  -8  187.88  135.79
 -11  -8 -11  257.77  132.09
  11   8 -11  253.77  149.99
  11   8 -11  234.38  114.49
   8  11 -11  262.97  131.09
   8  11 -11  260.37  134.09
  -8  11 -11  160.18  111.69
   8  11  11 -232.78  199.58
  -8  11 -11  133.79  128.39
 -11  11  -8  164.68  135.19
 -11   8 -11  207.98  109.19
 -11   8 -11  -87.19  124.79
  11  11   8  151.58  204.48
   0   0 -12 3246.38  184.38
   0  12   0 3198.38  189.68
   0  12   0 3138.09  212.38
  12   2   0  133.29   66.79
   2   0 -12   80.29   61.19
   0  12  -2   59.39   62.39
   0  12  -2   23.40   80.59
   0  12   2   35.30   71.49
 -12  -2   0   92.09   53.39
  -2   0 -12  123.59   56.89
  12   4   0  108.89   64.09
  12  -4   0   -5.60   46.00
   4   0 -12   55.39   60.49
   0  12  -4  126.99   63.99
   0  12  -4   18.60   73.09
   0  12   4  -23.20   72.79
  -4   0 -12  229.48   60.99
   0  12   6  119.09  100.19
  12   6   0  -40.00   81.79
   6   0 -12    5.80   62.89
   0  12  -6   32.40   73.09
   0  12  -6  122.29   76.89
  -6   0 -12   94.69   67.69
  12   8   0  163.98  101.79
  -8   0 -12   60.49   73.39
   0  12  -8  144.79   83.79
   0  12  -8   -0.30   78.29
   0  12   8  104.59  127.49
   8   0 -12   33.70   75.69
   8   0 -12   94.39   70.89
  12  10   0  684.53  135.49
   0  12 -10  761.32  123.89
  10   0 -12  833.32  104.79
   0  12  10  597.74  174.58
 -10   0 -12  894.51  113.39
  10   0 -12  674.73  108.99
 -12  -1  -1   39.20   47.50
  12   1  -1  123.49   58.49
  -1  12   1   37.10   65.79
  -1  12   1  -33.20   88.39
   1   1 -12  -13.20   51.79
  -1  -1 -12   -8.40   50.49
   1  12  -1  105.29   64.79
   1  12  -1   -0.50   81.29
  -1  12  -1    6.50   59.19
 -12  -1   1   99.69   46.50
   1  -1 -12   54.79   52.69
   1  12   1   15.10   73.59
   1  12   1  168.48   91.09
  -1   1 -12  163.38   56.29
  -1  12  -1   61.89   76.29
  12   1   1  160.48  107.99
   1  12  -3   -4.10   62.39
   1  12  -3  193.18   89.09
  -3  -1 -12    6.00   61.89
  12  -3   1  160.38   43.20
   3   1 -12   61.59   55.19
 -12  -3  -1   -6.50   66.29
  12   3  -1  124.69   62.99
  -1  12   3   25.20   68.19
   3  -1 -12  162.88   60.09
  12   3   1    4.90   67.89
  -1  12  -3   86.09   62.59
  -1  12  -3  -68.49   74.49
   1  12   3  201.98   80.49
 -12  -3   1  163.28   56.69
  -3   1 -12   93.29   60.79
   1  12  -5  -52.59   79.39
   1  12  -5  -62.99   65.99
  12  -5   1   38.50   56.39
  -5  -1 -12   51.09   62.49
  -1  12   5   18.40   84.39
  12   5  -1  -88.89   68.09
   5   1 -12   55.69   62.79
  -1  12  -5  100.59   79.49
   5  -1 -12   -6.70   56.79
   1  12   5  -10.10   84.29
  -5   1 -12  -12.30   63.39
  12  -5  -1   -8.70   55.59
  12   5   1   94.29   79.09
  -1  12  -5    0.90   66.49
  -7  -1 -12  -66.59   67.89
  12   7  -1   30.50   85.79
   1  12  -7   88.79   82.49
   1  12  -7  117.59   79.49
  -1  12   7   50.99  107.99
   7   1 -12   49.90   78.69
   7   1 -12   59.09   66.19
  12   7   1    2.50   97.59
   1  12   7   20.40  107.29
 -12   7  -1   33.30   87.79
  -7   1 -12   58.69   73.69
  -1  12  -7   68.29   77.69
  -1  12  -7   51.09   75.29
   7  -1 -12   60.09   68.29
  12   9  -1   73.89  101.89
  -9  -1 -12   85.99   85.09
  -1  12   9  -40.90  140.99
   1  12  -9  -20.70   94.69
   1  12  -9  -19.50   88.59
   9   1 -12 -207.58   81.09
   9   1 -12  109.79   74.59
  -1  12  -9   67.59   86.39
   9  -1 -12   96.49   77.59
  -1  12  -9 -194.38   82.39
   1  12   9   37.80  151.48
  12   9   1  -76.59  102.29
 -12   9  -1   48.90  107.49
   9  -1 -12  138.19   77.09
  -9   1 -12  -47.00   80.69
 -11  -1 -12  -65.19   95.69
   1  12 -11  -41.00   90.39
  12  11  -1   17.80  130.29
  11   1 -12  -78.99   84.39
  11   1 -12  123.69  100.39
   1  12 -11   96.29  106.69
  11  -1 -12  107.39   89.29
  11  -1 -12  130.99   90.49
  12  11   1  234.98  138.69
  -1  12 -11  -40.40  105.59
  -1  12 -11 -203.28   92.09
 -11   1 -12   34.80  100.89
  -2  12   0  434.56  105.89
   0  -2 -12  585.94   88.19
   2  12   0  581.14  106.09
  -2  12   0  636.74   88.29
   2  12   0  778.12  144.19
 -12   0  -2  676.03   68.49
   0   2 -12  561.84   77.49
 -12  -2  -2   66.69   60.19
  -2  12   2   13.90   69.59
   2  12  -2  104.39   66.09
   2  12  -2   -7.40   82.49
  -2  -2 -12   26.80   56.39
  12   2  -2   74.19   59.69
   2   2 -12   19.40   50.29
  -2   2 -12  -15.40   54.39
   2  -2 -12   15.20   60.89
   2  12   2   63.49   86.59
  -2  12  -2   32.00   59.59
 -12  -2   2  100.49   57.99
  -2  12  -2 -105.19   76.09
  -2  12   4  104.99   76.89
   2  12  -4  -67.19   78.59
  12  -4   2    3.80   48.20
  -4  -2 -12 -126.19   57.59
   4   2 -12   40.70   57.99
   2  12  -4   28.50   69.59
  12   4  -2  112.29   60.69
   2  12   4  222.68   86.69
  12  -4  -2   52.89   51.59
   4  -2 -12  -78.59   63.29
 -12   4  -2  122.19   70.19
  12   4   2   86.29   81.09
  -2  12  -4    6.20   78.39
  -2  12  -4   36.80   59.09
  -4   2 -12   25.50   54.19
   2  12  -6   56.49   77.29
   2  12  -6  131.59   77.59
   6   2 -12   20.70   73.59
  -6  -2 -12  101.59   70.59
   6   2 -12   36.20   63.79
  -2  12   6 -122.09   94.49
  12   6  -2   49.60   82.19
  -6   2 -12  179.88   70.29
  -2  12  -6    3.80   65.79
 -12   6  -2  -37.50   76.59
   6  -2 -12   87.29   69.99
  12   6   2   10.70   93.69
  -2  12  -6   36.00   78.99
   2  12   6   89.69  100.39
   8   2 -12   54.49   68.39
  -2  12   8   53.79  134.99
   2  12  -8 -110.19   79.89
  12   8  -2  -38.10  102.59
  -8  -2 -12   -1.70   74.19
   8   2 -12  -92.79   86.59
   2  12  -8   21.30   77.29
 -12   8  -2  213.48   97.59
  -8   2 -12   44.60   80.69
  12   8   2   34.80  104.49
   8  -2 -12   12.90   79.49
   2  12   8  -39.60  127.59
  -2  12  -8  -97.19   69.19
  -2  12  -8 -153.38   82.89
 -10  -2 -12  351.66   99.49
  12  10  -2  359.06  133.89
  10   2 -12  478.65  106.59
  10   2 -12  468.15   93.39
   2  12 -10  305.97   98.49
 -12  10  -2  361.26  129.89
  10  -2 -12  433.66  101.49
  -2  12 -10  296.67  110.99
  -2  12 -10  456.45  110.39
 -10   2 -12  374.56  103.99
   2  12  10  397.76  267.87
  10  -2 -12  420.96   91.39
  12  10   2  414.16  133.19
  -3  12   1  131.29   96.79
   1   3 -12  226.08   63.69
  -1  -3 -12   10.10   63.79
  -3  12   1  254.07   70.19
   3  12  -1  161.08   77.49
   3  12  -1  -10.40   86.89
  12   1  -3  227.88   56.79
 -12  -1  -3  174.88   63.99
  -3  12  -1  154.18   64.19
   1  -3 -12  119.09   60.39
  -1   3 -12   70.49   58.69
  -3  12  -1  132.79   88.89
   3  12   1  175.28   82.99
  -3  -3 -12   21.40   56.29
   3  12  -3   30.30   73.69
  -3  12   3  -60.39   69.19
  12  -3   3   54.79   45.70
   3  12  -3   47.00   80.89
  12   3  -3  -26.80   54.79
   3   3 -12  -55.59   58.89
  12   3   3   41.70   77.59
   3  12   3  -92.59   81.09
   3  -3 -12   33.00   62.99
 -12  -3   3  184.48   71.69
  12  -3  -3   73.89   50.79
  -3   3 -12   52.49   61.89
  -3  12  -3   55.29   80.39
  -3  12  -3   75.99   61.79
  -3  12   5  320.67  102.59
  12  -5   3  548.55   78.29
  12   5  -3  609.84   94.69
   5   3 -12  729.83  113.09
   5   3 -12  621.74   89.09
  -5  -3 -12  770.72  102.59
   3  12  -5  649.93  109.29
   3  12  -5  414.56   86.59
  -3  12  -5  707.03  108.29
  -3  12  -5  653.53   85.59
   3  12   5  377.56  102.79
 -12   5  -3  666.33   90.39
  12   5   3  538.85  114.39
   5  -3 -12  616.74   94.49
  12  -5  -3  532.15   85.69
  -5   3 -12  620.64   93.99
  12   7  -3  204.08   90.79
   3  12  -7  137.49   92.29
   3  12  -7  -49.60   76.19
  -3  12   7   72.39  115.89
   7   3 -12   97.49   70.59
   7   3 -12  173.18   88.29
  -7  -3 -12  111.59   77.29
  -7   3 -12  164.78   75.29
   3  12   7   80.19  114.09
   7  -3 -12  170.08   78.79
  -3  12  -7  145.69   83.59
 -12   7  -3   46.60   89.19
  12   7   3  165.18  111.19
  -3  12  -7  289.47   81.59
  -9  -3 -12  256.37   94.99
  12   9  -3   79.19   99.69
   9   3 -12  371.46  106.29
   9   3 -12  167.88   82.29
   3  12  -9  302.57  188.08
   3  12  -9  188.38   96.59
  -3  12  -9  105.29   83.39
  -3  12  -9  -81.39  129.19
  -9   3 -12  479.15   98.59
   9  -3 -12  242.08   89.99
  12   9   3  291.47  133.59
   3  12   9  217.38  194.18
 -12   9  -3  138.59  107.19
  11   3 -12  -25.60   87.29
   3  12 -11  -20.10  109.09
  12  11  -3   76.39  122.99
 -11  -3 -12  -28.20   98.29
  11   3 -12 -129.09  104.69
   3  12 -11  -15.50  106.79
  11  -3 -12   67.89   80.49
 -11   3 -12  -27.00  106.09
 -12  11  -3  408.06  146.79
   3  12  11   81.59  186.88
  -3  12 -11  106.09  118.29
  11  -3 -12   -1.80   98.49
  -3  12 -11    1.30  104.29
  12  11   3  118.49  158.18
   0   4 -12  279.17   68.49
   4  12   0  182.98   83.29
   4  12   0  274.27  106.09
  -4  12   0  160.48   88.69
 -12   0  -4  158.78   61.69
  -4  12   0   58.99   62.29
   0  -4 -12  336.37   77.09
  -2  -4 -12   50.59   66.09
  12  -2   4  -15.40   43.00
   2   4 -12   83.99   54.99
   4  12  -2    0.30   69.79
   4  12  -2  -59.49   87.59
  -4  12   2    6.10   64.79
  12   2  -4   91.09   53.29
 -12   2  -4   67.59   56.59
   4  12   2  180.88   84.39
 -12   2  -4   85.59   54.59
  -4  12  -2  -62.79   87.89
  -2   4 -12   40.80   60.59
  12   2   4  165.08   86.29
  12   4  -4   95.09   66.69
   4  12  -4   -5.60   89.29
  12  -4   4   88.59   60.19
   4   4 -12  115.69   63.89
  -4  12   4  -11.60   80.39
   4  12  -4   18.90   69.59
  -4  -4 -12  -15.60   68.09
   4   4 -12  -84.19   76.09
  -4  12  -4   99.89   63.79
  -4   4 -12    5.00   61.69
 -12   4  -4   69.89   60.89
  12  -4  -4   -2.40   64.99
  -4  12  -4   53.99   85.39
   4  12   4  -91.29   83.99
  12   4   4   80.19   95.79
   4  12  -6  212.68   86.29
  -4  12   6  401.66  115.89
  12   6  -4  359.26   87.79
   6   4 -12  582.04  104.19
   6   4 -12  456.65   76.59
  -6  -4 -12  375.56   89.39
   4  12  -6  400.56   99.29
   4  12   6  395.36  128.99
  -6   4 -12  332.27   85.99
  -4  12  -6  360.16   81.59
  -4  12  -6  352.16   89.79
 -12   6  -4  470.65   88.79
  12   6   4  442.16  119.69
  -8  -4 -12  -63.69   84.59
   8   4 -12   99.39   90.69
   8   4 -12   26.30   74.59
   4  12  -8  -49.90   90.39
   4  12  -8 -158.58   86.29
  12   8  -4  -65.59   95.29
  12   8   4   81.89  127.99
 -12   8  -4   94.79   97.49
   4  12   8  115.69  127.69
  -4  12  -8   39.70   75.19
  -4  12  -8  107.19  105.29
  -8   4 -12   34.80   88.49
  12  10  -4   21.80  135.59
  10   4 -12   99.59  105.99
   4  12 -10  183.08  107.69
   4  12 -10  -63.39  113.29
  10   4 -12   36.00   86.99
 -10  -4 -12   79.29  100.89
 -10   4 -12   88.29   99.99
   4  12  10  147.89  171.48
 -12  10  -4    2.40  122.29
  12  10   4  155.78  198.18
  -4  12 -10  -25.80   94.29
  10  -4 -12  -64.59   96.99
  -4  12 -10   59.89  100.99
  12   1  -5  216.98   62.29
   1   5 -12  226.68   66.09
   5  12  -1  227.68   83.39
  -5  12   1  250.37   67.99
  -5  12   1  435.46  113.19
   5  12  -1  348.07  105.39
   5  12   1  252.27   87.19
 -12   1  -5  287.97   73.69
  -5  12  -1  224.98  104.49
   5 -12  -1  275.17   83.09
  -5  12  -1  137.59   60.99
 -12   1  -5  256.17   58.29
  12  -3   5  639.14   74.19
  12   3  -5  523.75   78.69
   5  12  -3  515.35  108.29
   3   5 -12  595.14  105.09
  -5  12   3  577.44   88.49
  -3  -5 -12  497.55   97.09
   5  12  -3  365.66   85.99
   3   5 -12  633.64   90.49
  12   3   5  550.94  119.49
  12  -3  -5  490.15   79.69
   5  12   3  545.25  110.99
  -5  12  -3  573.84   80.99
  -5  12  -3  569.04  109.19
 -12   3  -5  671.73   82.89
 -12   3  -5  704.03   79.79
  -3   5 -12  686.63   97.19
   5   5 -12  179.88   75.59
  12   5  -5  -87.39   69.69
   5  12  -5 -116.09   75.19
   5  12  -5  135.49   92.39
   5   5 -12  -63.19   79.49
  -5  -5 -12 -119.29   74.99
  -5  12   5  113.59   96.59
 -12   5  -5   89.79   69.39
  -5  12  -5  110.69   87.19
  -5  12  -5   67.19   66.89
  -5   5 -12  182.58   74.09
   5  12   5   42.70   99.09
  12   5   5   92.79  113.99
   7   5 -12  134.29   96.09
   7   5 -12  146.69   72.79
   5  12  -7   -5.50   82.79
   5  12  -7  200.48   96.49
  12   7  -5   23.10   88.19
  -7  -5 -12  -68.19   89.49
  -5  12  -7   38.20   89.19
   5  12   7  -91.89  134.49
  -7   5 -12   21.50   78.19
  -5  12  -7  -73.39   74.69
  12   7   5  108.29  135.59
 -12   7  -5  162.58   88.59
   5  12  -9   52.99  110.39
   9   5 -12  -63.89   81.79
   9   5 -12  161.48  109.19
   5  12  -9   27.10  105.09
  12   9  -5  210.78  114.39
  -9  -5 -12   -1.80  101.19
  12   9   5  224.38  163.48
  -5  12  -9    2.50   89.09
  -5  12  -9 -186.78   99.99
 -12   9  -5   79.39  113.99
   5  12   9  125.19  170.68
  -9   5 -12  140.99  100.39
  12  11  -5   26.00  140.49
   5  12 -11 -119.19  116.79
 -11  -5 -12   68.89  111.59
   5  12 -11  -91.89  119.29
  11   5 -12   -7.50   94.29
  11  -5 -12   61.69   81.69
  -5  12 -11 -176.68  107.49
   5  12  11   26.00  191.88
  -5  12 -11 -269.77  124.39
 -11   5 -12  126.79  184.08
  12  11   5  122.19  163.88
   6  12   0  515.05  112.59
   0   6 -12  861.11  106.39
   0   6 -12  704.23   97.19
   6 -12   0  787.22  106.79
  -6  12   0  678.63   82.09
  -6  12   0  662.03  116.29
  12   0  -6  660.93   87.59
  -6  12   2  115.69   70.19
  12   2  -6  105.99   62.29
   6  12  -2   40.10   83.69
   6  12  -2   42.30   98.19
   2   6 -12  -22.30   74.19
   2   6 -12  120.69   69.19
  12  -2   6   90.69   57.79
  -6  12  -2   38.70   59.29
 -12   2  -6   52.19   54.79
  -6  12  -2  133.29   92.59
   6  12   2   33.50   88.09
  12  -2  -6   61.79   76.69
 -12   2  -6  -92.39   80.09
  -2   6 -12   70.09   70.99
   6 -12  -2   67.69   78.49
   4   6 -12  115.69   81.19
  -4  -6 -12  106.89   83.69
  12   4  -6  -19.60   67.29
   6  12  -4  -23.50   76.09
   4   6 -12   28.80   64.69
  -6  12   4   35.90   87.69
   6  12  -4   20.40   97.09
  -4   6 -12  204.18   68.69
  -6  12  -4   33.30   62.99
 -12   4  -6  -93.89   62.29
   6  12   4  -49.90   89.59
  -6  12  -4  173.28   99.49
   6 -12  -4  135.89  138.09
  12   4   6   13.20  114.09
 -12   4  -6   45.00   77.19
  -6  -6 -12  179.88   93.19
  12   6  -6   70.89   85.99
   6   6 -12   -3.80   83.49
   6   6 -12 -115.09   69.99
   6  12  -6   64.99   96.79
   6  12  -6   60.49   93.99
   6  12   6  -54.09  124.89
  -6  12  -6  -63.19   92.59
  -6   6 -12 -132.09   78.79
  -6  12  -6  -41.30   70.39
 -12   6  -6  124.99   83.79
  12   6   6  124.19  130.29
  -8  -6 -12    6.80   98.59
   8   6 -12   -2.80   80.79
   6  12  -8   73.99  103.29
   6  12  -8  182.38  106.69
   8   6 -12   61.59  103.69
  12   8  -6   14.60   99.59
  -8   6 -12  -81.69   91.49
   6  12   8  240.38  160.78
  -6  12  -8 -169.88   78.39
  12   8   6   72.19  146.29
 -12   8  -6  -19.20  100.09
  -6  12  -8   55.39  102.79
  12  10  -6  611.24  140.89
   6  12 -10  759.92  137.79
  10   6 -12  829.12  152.48
   6  12 -10  504.05  133.79
  10   6 -12  758.82  115.39
 -10  -6 -12  752.22  138.89
 -10   6 -12  641.14  169.58
   6  12  10  765.12  206.48
  -6  12 -10  898.21  137.69
  -6  12 -10  852.31  147.79
  12  10   6  860.81  208.28
 -12  10  -6  519.35  142.69
  12   1  -7  315.07   71.79
   7  12  -1  255.57  105.99
   1   7 -12  241.78   82.39
 -12  -1  -7  209.48   60.09
  -7  12   1  239.38   73.29
   1   7 -12  132.29   74.19
  -7  12  -1  276.67   65.39
  -7  12  -1  242.08  117.19
  12  -1  -7  219.78   56.19
  -1   7 -12  198.18   80.19
   7  12   1   37.90   93.69
  12  -1  -7  264.47   66.69
 -12   1  -7  196.78   60.89
  -1   7 -12  196.08   76.89
  -7  12   3   98.39   81.79
   7  12  -3    6.30   80.69
   7  12  -3  -77.39  106.19
   3   7 -12   37.10   74.39
  12   3  -7   13.50   68.59
   3   7 -12  113.89   72.59
  -7  12  -3  201.78  107.09
 -12   3  -7  -27.20  113.29
   7  12   3   -1.20   94.19
  -3   7 -12  161.18   80.59
 -12   3  -7   67.69   67.09
  -3   7 -12  101.59   75.09
  -7  12  -3   49.60   59.59
   5   7 -12 -117.39   70.89
   7  12  -5  -93.59   97.69
   7  12  -5   15.50  100.59
  12   5  -7  -55.59   79.69
   5   7 -12   99.09   93.39
  -7  12  -5  -21.00  109.19
  -5   7 -12   18.90   82.39
  12   5   7  -59.49  143.39
  -7  12  -5  151.98   70.19
 -12   5  -7   58.19   76.79
   7  12   5  124.19  115.59
  -7  -7 -12  -27.00  104.89
   7  12  -7   95.09  108.59
   7  12  -7   66.19  108.79
   7   7 -12  -92.19  154.98
   7   7 -12  141.39   84.29
  12   7  -7  187.18   99.99
  12   7   7 -228.38  157.38
  -7  12  -7 -110.79  140.29
  -7  12  -7   48.60   79.69
   7  12   7 -116.09  132.09
 -12   7  -7   20.10   63.59
 -12   7  -7  -16.70   93.69
  -7   7 -12  -73.89  110.29
   7  12  -9  415.36  124.29
  -9  -7 -12  244.38  122.59
   9   7 -12  330.37  146.79
   9   7 -12  365.66  104.79
   7  12  -9  196.48  116.59
 -12   9  -7  553.44  139.99
   7  12   9  233.48  195.48
  12   9   7  413.06  185.48
  -9   7 -12  412.46  126.79
  -7  12  -9  238.08  115.39
  -7  12  -9  399.46  106.29
   7  12 -11  150.78  144.49
 -11  -7 -12  330.47  136.59
  11   7 -12  115.69  142.39
  12  11  -7  178.28  142.89
   7  12 -11  250.87  161.48
  11   7 -12  177.68  116.69
 -12  11  -7   98.59  150.48
 -11   7 -12  280.07  131.89
  -7  12 -11  421.26  141.89
  12  11   7  463.05  200.28
   7  12  11  233.88  217.08
  -7  12 -11  152.78  162.38
 -12   0  -8  679.93   79.39
  12   0  -8  691.23   75.99
  -8  12   0  356.86  117.29
  12   0  -8  573.64   84.39
   0   8 -12  849.52  114.19
   0   8 -12  716.13   99.89
   8  12   0  575.94  119.69
  12   2  -8   49.60   51.89
   2   8 -12   -6.30   77.39
   2   8 -12  121.99   80.49
 -12  -2  -8   -7.10   57.39
  12   2  -8   76.69   73.49
   8  12  -2  213.78  112.89
   8  12  -2  -87.29  103.99
   8  12   2  -67.99  109.29
  -8  12  -2  166.08  105.99
  -8  12  -2  -25.80   60.19
  12  -2  -8  -36.90   61.79
 -12   2  -8    4.40   65.89
  -2   8 -12  -40.60   76.49
  12  -2  -8   24.00   61.79
  -2   8 -12  -48.40   79.19
   4   8 -12  122.49   86.89
   4   8 -12  -85.59   81.19
 -12  -4  -8  -50.19   53.99
   8  12  -4   36.70   98.49
   8  12  -4   48.60  117.09
  12   4  -8 -100.49   57.69
  12   4  -8  -69.29   78.39
   8  12   4  -65.59  116.79
  -8  12  -4  253.47  123.69
 -12   4  -8   46.70   78.69
  -4   8 -12  -24.30   79.59
  -8  12  -4   61.89   63.89
  -4   8 -12  -77.09   83.49
   6   8 -12   49.99   91.29
   8  12  -6  143.89  112.89
   8  12  -6   15.20  119.29
  12   6  -8  -43.10   94.59
  12   6  -8   48.20   65.69
   6   8 -12   45.20  114.69
 -12  -6  -8    3.30   66.99
 -12   6  -8  -30.00   88.79
   8  12   6  176.58  142.39
  -8  12  -6   29.20   76.29
  -6   8 -12  -12.50   91.29
  -6   8 -12  163.88  108.09
  12   6   8  308.57  170.88
   8   8 -12  213.28  132.19
 -12  -8  -8   25.40   79.69
   8  12  -8  -29.60  117.59
  12   8  -8 -101.29  119.49
   8  12  -8 -145.59  111.99
  -8  -8 -12  197.68  123.49
   8   8 -12  -47.70   98.39
  12   8   8   15.20  197.58
  -8   8 -12  -53.99  109.89
  -8  12  -8   25.20  121.19
  -8   8 -12  156.58  101.49
 -12   8  -8  -13.60   76.89
   8  12   8   93.59  160.28
 -12   8  -8   -1.80  112.69
  -8  12  -8   14.10   89.19
  10   8 -12  -68.29  134.09
 -10  -8 -12  135.99  142.29
   8  12 -10  239.78  143.29
  12  10  -8  307.57  141.99
  10   8 -12  158.38  116.99
   8  12 -10   -3.50  125.29
  -8  12 -10  582.74  156.78
 -10   8 -12  351.66  129.79
  12  10   8  254.37  214.18
 -12  10  -8  389.46  141.39
 -10   8 -12  279.47  122.59
   8  12  10   48.10  206.38
  -8  12 -10  154.38  114.29
   9  12  -1  -12.20  105.89
 -12  -1  -9   20.80   68.69
  12   1  -9  -62.09   60.49
   1   9 -12  206.48   83.19
  12   1  -9   40.30   71.99
   1   9 -12   13.70   86.99
  -1   9 -12  -60.39   82.09
  12  -1  -9  135.09   66.39
  -9  12  -1 -164.88  120.69
  -1   9 -12    9.20   75.49
  12  -1  -9  -12.70   65.89
 -12   1  -9  -56.59   70.19
   9  12   1  -53.09  114.89
  12   3  -9  120.09   65.89
   9  12  -3  124.69  119.89
   3   9 -12   63.89   99.99
 -12  -3  -9  228.18   69.89
  12   3  -9  199.18   86.79
   3   9 -12  193.38   92.59
  -9  12  -3   86.99  123.39
 -12   3  -9   -4.00   75.69
  -3   9 -12 -127.39  106.09
  -3   9 -12  164.78   84.99
  12   5  -9  202.38   99.19
  12   5  -9  245.88   73.29
   9  12  -5  158.38  125.09
   9  12  -5   72.49  110.19
   5   9 -12  183.58  108.99
   5   9 -12  279.97  106.39
 -12  -5  -9  190.78   76.09
  -9  12  -5  197.38   75.29
   9  12   5  186.78  139.89
  -5   9 -12   89.29   96.89
 -12   5  -9  126.29   93.99
  -5   9 -12  246.18   94.59
   9  12  -7  117.39  126.59
  12   7  -9  -18.20  108.49
   7   9 -12    5.80  122.79
   7   9 -12  186.28  103.89
   9  12  -7  183.78  126.39
  12   7  -9   54.59  108.09
 -12  -7  -9   29.00   88.19
  -7   9 -12  -38.80   93.59
 -12   7  -9   75.89   86.09
  -9  12  -7   -7.60  116.49
  -7   9 -12  -85.69  103.99
 -12   7  -9   76.99  109.79
   9  12   7   33.90  164.88
  -9  12  -7   12.80   85.49
   9   9 -12  -57.89  116.59
   9   9 -12   65.59  149.79
  -9  -9 -12  -87.49  149.29
   9  12  -9  105.29  135.99
   9  12  -9   44.30  135.99
  12   9  -9  103.59  136.79
  -9   9 -12   19.20  107.09
  -9  12  -9  201.28  135.99
  12   9   9 -139.89  215.08
  -9  12  -9  -19.30  102.99
   9  12   9 -243.38  183.18
 -12   9  -9   20.40  131.79
  -9   9 -12   19.70  120.59
  12   0 -10  193.78   81.19
  10  12   0  185.08  143.09
   0  10 -12  -32.50   86.49
 -12   0 -10  150.48   83.39
   0  10 -12   60.39   84.99
  12   0 -10  237.98   75.79
   2  10 -12   52.79   89.39
  12   2 -10  118.59   76.49
  12   2 -10  125.79   89.39
  10  12  -2  -32.20  110.39
 -12  -2 -10   95.19   80.29
  12  -2 -10  -76.39   68.69
  10  12   2 -136.69  120.59
  -2  10 -12   71.59  100.89
  12  -2 -10  120.49   79.59
 -10  12  -2  -53.99  126.49
 -12   2 -10   -6.00   85.89
  10  12  -4  474.45  139.69
  12   4 -10  319.17  104.19
  10  12  -4  180.18  130.29
   4  10 -12  306.77  118.79
   4  10 -12   25.40  162.58
 -12  -4 -10  391.76   89.89
  12   4 -10  268.17   80.59
 -12   4 -10  250.37   99.39
  -4  10 -12  435.86  115.09
  10  12   4  344.97  157.28
  12  -4 -10  281.37   76.69
  -4  10 -12  280.97  160.68
  10  12  -6  159.18  136.39
   6  10 -12  137.49  130.59
  10  12  -6  378.96  149.99
  12   6 -10  152.58  119.49
  12   6 -10  179.28   90.79
   6  10 -12  -92.49  119.09
 -12  -6 -10  165.28   95.59
  10  12   6  -12.20  155.98
 -12   6 -10  127.49  110.39
  -6  10 -12  292.77  111.99
 -10  12  -6  124.69  144.89
  10  12  -8   71.89  156.38
 -12  -8 -10   85.99  177.78
  10  12  -8  366.46  144.19
   8  10 -12  -52.69  125.19
   8  10 -12   13.80  128.69
  12   8 -10   15.40  136.99
 -12   8 -10   26.70  100.79
 -12   8 -10  105.39  127.59
  -8  10 -12   31.60  122.79
  10  12   8 -174.68  185.38
 -10  12  -8  203.68  101.89
 -10  12  -8   89.79  144.19
 -12  -1 -11   65.89   90.29
  11  12  -1  -34.70  122.19
   1  11 -12  168.38  104.49
  12   1 -11   73.39   84.79
  12   1 -11   37.10   90.29
   1  11 -12   34.80   89.79
  11  12   1   -6.70  146.99
  12  -1 -11  -16.00   83.59
  12  -1 -11   27.70   84.79
  -1  11 -12  140.69   99.09
  -1  11 -12   70.49  106.99
 -12   1 -11  -84.39   92.69
 -11  12  -1  -12.90  148.89
   3  11 -12  -35.30   98.59
  12   3 -11   54.49  104.39
  12   3 -11  -22.30   87.29
   3  11 -12  -95.69  106.49
  11  12  -3   -6.50  132.09
 -12  -3 -11   41.10   94.99
 -11  12  -3   94.99  192.88
 -12   3 -11  215.08  108.79
  -3  11 -12    9.00   96.09
  12  -3 -11  114.09   98.29
  11  12   3   56.29  134.39
  12  -3 -11  135.39   80.79
  -3  11 -12  -62.09  104.69
  12   5 -11  209.28  121.59
   5  11 -12  160.68  132.59
   5  11 -12   29.30  116.19
 -12  -5 -11   82.49  108.59
  12   5 -11 -154.38   90.89
  11  12  -5  -43.00  142.59
 -12   5 -11 -238.48  108.79
 -11  12  -5   20.10  140.69
  -5  11 -12   53.59  105.99
  -5  11 -12  -87.59  115.49
  11  12   5  211.88  166.68
  11  12  -7  153.28  138.49
  12   7 -11   86.19  133.59
   7  11 -12   27.30  138.49
   7  11 -12  121.49  132.99
 -12  -7 -11   73.79  114.19
  -7  11 -12  -28.50  111.39
  -7  11 -12   68.99  130.39
 -11  12  -7  240.48  142.99
 -12   7 -11  264.07  111.69
 -12   7 -11   34.30  128.19
  11  12   7  202.78  209.18
 -12   0 -12   38.70  106.49
   0  12 -12   27.70  116.49
   0  12 -12  -21.10  121.19
  12   0 -12  -19.70   96.29
  12   0 -12  187.48   97.59
  12  12   0  213.48  151.88
  12   2 -12 -126.99   90.19
 -12  -2 -12  -60.89  105.99
  12  12  -2  -69.29  127.59
  12   2 -12   32.30  108.59
   2  12 -12   48.60  108.49
   2  12 -12   33.90  122.19
  -2  12 -12 -106.89  109.79
  -2  12 -12  141.99  126.69
  12  -2 -12   62.49   89.09
  12  -2 -12  -75.19  100.39
 -12  12  -2  -54.19  156.98
 -12   2 -12  -48.20  115.09
  12  12   2   -4.80  145.69
 -12  -4 -12  -94.49  111.99
  12   4 -12  -55.69  118.89
  12   4 -12  116.09   99.29
   4  12 -12   81.69  126.99
  12  12  -4   54.49  139.99
   4  12 -12 -110.89  120.79
  -4  12 -12  -56.69  117.19
  12  -4 -12   91.99  121.79
  -4  12 -12  182.48  118.59
 -12   4 -12   12.90  127.69
 -12  12  -4  -98.69  150.78
  12  12   4  191.48  165.18
   6  12 -12  184.28  136.99
 -12  -6 -12  244.08  128.89
  12   6 -12  125.79  135.39
  12  12  -6  148.49  146.09
   6  12 -12  179.18  144.99
  -6  12 -12  149.99  127.29
  -6  12 -12  194.78  149.09
 -12  12  -6  406.66  167.98
 -12   6 -12  -84.99  133.29
  12  12   6 -110.59  190.28
 -13  -1   0  -20.50   46.30
  -1   0 -13  -34.10   58.29
   0  13  -1   11.30   71.89
   0  13  -1   56.39   92.99
   0  13   1  -54.69   73.29
   0  13   1   -9.20   99.79
   1   0 -13  -32.20   59.19
  -3   0 -13   34.40   63.09
   0  13  -3   88.09   69.89
   0  13  -3   41.90   91.89
   0  13   3   94.59   84.29
   3   0 -13 -132.59   63.99
  13   3   0  126.09   72.29
 -13  -3   0   28.30   64.79
   5   0 -13  -33.60   66.89
   0  13   5   92.89  100.99
   0  13  -5   36.80   90.69
   0  13  -5  -52.79   72.59
  -5   0 -13   34.40   68.79
  13   5   0   -9.10   86.19
  -7   0 -13  185.68   83.79
   0  13  -7  -99.19   89.79
   0  13   7  224.88  127.59
  13   7   0  147.29  105.09
   7   0 -13   73.59   76.19
   0  13  -7   38.60   83.29
   0  13  -9  107.99  122.79
   0  13  -9  -67.39  106.29
   9   0 -13  110.59   90.39
   9   0 -13 -114.89   87.19
  13   9   0   10.80  122.99
  -9   0 -13  134.69   98.09
 -11   0 -13   72.29  116.19
  11   0 -13  140.19  105.59
  11   0 -13   92.09  104.19
   0  13 -11   92.29  109.79
   0  13 -11 -145.89  123.89
  13  11   0  120.79  154.58
   0   1 -13 1444.56  125.49
   1  13   0 1461.05  136.49
  -1  13   0 1547.95  129.59
  -1  13   0 1582.24  168.58
   0  -1 -13 1655.63  128.79
   1  13   0 1433.56  169.98
  13   2  -1  -16.80   64.09
  -2  -1 -13  -46.00   65.29
   1  13  -2  -89.79   71.49
   1  13  -2   14.70   96.29
  -1  13   2   -6.80   76.99
   2   1 -13 -106.99   65.89
 -13  -2  -1  -69.79   56.99
  -2   1 -13    3.00   65.29
  -1  13  -2  -74.59   67.29
  -1  13  -2  -86.39   93.89
 -13  -2   1   17.20   60.09
   2  -1 -13   94.99   64.39
   1  13   2  -74.19   83.59
  13   2   1   44.40   70.39
  -4  -1 -13  205.98   77.79
  13  -4   1  378.66   68.39
   1  13  -4  351.56   94.39
  -1  13   4  518.15  108.89
   4   1 -13  277.27   75.39
   1  13  -4  265.47  102.59
  -1  13  -4  553.64   92.69
  -1  13  -4  300.97   96.49
  -4   1 -13  568.64   82.39
   4  -1 -13  328.17   78.29
  13   4   1  351.16   92.39
   1  13   4  561.34  112.29
  13  -4  -1  440.16   71.29
  -1  13   6   73.89  112.39
   1  13  -6  145.79   88.49
   1  13  -6  299.27   99.99
  13   6  -1  184.18   92.59
   6   1 -13  128.59   74.19
  -6  -1 -13  382.66   91.09
  -1  13  -6  276.17   99.99
  -1  13  -6  245.08   84.59
   1  13   6  168.48  113.99
  -6   1 -13  199.08   82.09
  13   6   1  225.38  101.39
   6  -1 -13  301.87   81.49
   8   1 -13  104.99   79.69
   1  13  -8  -36.60   87.39
   1  13  -8  129.49  103.49
  -1  13   8  -37.80  143.59
   8   1 -13   51.99   88.19
  -8  -1 -13   10.00   87.59
  13   8  -1  -74.19  106.69
  -8   1 -13  -34.30   92.49
   1  13   8  -52.99  151.08
   8  -1 -13   99.19   85.19
  13   8   1 -106.39  106.39
  -1  13  -8   84.19   97.69
   1  13 -10  121.09  114.79
  10   1 -13  -97.79   96.79
  10   1 -13  -12.20   97.79
   1  13 -10 -148.69   95.49
 -10  -1 -13   12.60  103.79
  10  -1 -13   67.79   93.09
  10  -1 -13  -38.90   94.29
  -1  13 -10  -35.90   97.89
  -1  13 -10  132.69  118.39
   1  13  10 -279.17  178.18
 -10   1 -13   96.99  108.79
  12   1 -13  301.47  124.89
  13  12  -1  706.53  183.28
   1  13 -12  564.34  142.09
 -12  -1 -13  410.86  134.79
  12   1 -13  434.06  118.09
   1  13 -12  568.04  126.39
  -1  13 -12  179.88  118.89
 -12   1 -13  625.74  139.79
  13  12   1  401.16  171.08
  12  -1 -13  542.75  123.39
  -1  13 -12  433.06  146.59
  12  -1 -13  321.67  111.59
   2  13  -1  416.06  122.09
  -1  -2 -13  519.25   83.59
   2  13  -1  546.65  104.89
   1   2 -13  568.24   89.99
  -2  13   1  562.74   96.99
  -2  13   1  586.84  118.69
 -13  -1  -2  674.93   90.19
  -2  13  -1  498.45  107.79
  -2  13  -1  733.43   97.59
  -1   2 -13  669.63   96.19
   2  13   1  588.44  104.89
  13   1   2  781.42  103.09
   1  -2 -13  604.04   97.99
   2  13  -3  304.77  104.79
  -2  13   3  257.97   89.49
  -3  -2 -13  331.17   75.79
  13   3  -2  366.16   76.49
   2  13  -3  113.19   77.09
   3   2 -13  212.58   76.09
  -3   2 -13  293.67   81.49
 -13  -3   2  375.76   81.89
  13   3   2  470.85   93.29
   3  -2 -13  243.68   74.79
  -2  13  -3  151.08   97.49
   2  13   3  117.19   81.09
  13   5  -2   80.39   81.99
  -2  13   5  -18.20   96.09
   5   2 -13   79.89   73.49
   2  13  -5  153.88   80.29
   2  13  -5  118.89   95.19
  -5  -2 -13  134.59   78.19
   5  -2 -13   96.49   74.29
  -2  13  -5  -29.40   73.89
 -13   5  -2  -27.30   80.69
  -5   2 -13   36.30   71.29
   2  13   5  117.69  110.99
  13   5   2  -37.30   95.59
  -2  13  -5   83.09   91.99
   7   2 -13   81.89   90.39
  13   7  -2  287.47  104.99
   2  13  -7  219.58   94.19
   2  13  -7  194.68  105.19
  -2  13   7  302.77  133.89
   7   2 -13  136.29   81.69
  -7  -2 -13  113.69   85.69
  -2  13  -7  347.67   92.39
  13   7   2  326.67  119.29
  -7   2 -13  260.87   87.09
  -2  13  -7  284.67  102.29
   7  -2 -13  250.47   90.69
 -13   7  -2  419.26  107.69
   2  13   7  282.57  136.29
  13   9  -2   41.00  119.29
   2  13  -9 -274.97  141.29
  -9  -2 -13    6.80  100.39
   2  13  -9  -41.90   90.09
   9   2 -13  -99.59   93.19
  -2  13   9  143.19  162.48
   9   2 -13   99.09   86.49
   9  -2 -13   92.29   91.79
 -13   9  -2  -87.19  120.09
   2  13   9  342.37  177.68
  -9   2 -13  -60.39   94.29
  -2  13  -9   -0.90  106.39
  -2  13  -9   57.79  105.89
  13   9   2 -146.29  138.99
  11   2 -13  575.34  134.99
   2  13 -11  685.03  147.59
   2  13 -11  490.55  139.59
 -11  -2 -13  699.53  135.89
  11   2 -13  654.83  113.89
  13  11  -2  556.04  163.88
  11  -2 -13  700.73  109.99
  -2  13 -11  502.25  140.99
  13  11   2  785.12  199.38
  11  -2 -13  581.14  128.19
 -11   2 -13  916.61  139.79
  -2  13 -11  717.13  131.59
 -13  11  -2  610.44  179.58
  -3  13   0  225.88  105.39
   0  -3 -13  143.59   71.69
 -13   0  -3   44.50   63.79
  -3  13   0  156.08   74.79
   3  13   0  283.07   91.49
   3  13   0  248.08  115.59
   0   3 -13  241.48   61.29
   2   3 -13   11.10   67.19
  -2  -3 -13  132.39   78.99
 -13  -2  -3  -22.90   86.99
   3  13  -2   40.00   72.79
   3  13  -2   53.29   99.59
  -3  13   2  -22.50   79.59
  13   2  -3  -10.70   58.79
   3  13   2   84.99   92.19
  -3  13  -2   -7.00   72.89
  -3  13  -2 -171.08   83.39
  13   2   3  -15.80   87.89
  -2   3 -13   14.70   62.59
   2  -3 -13  -18.70   63.69
   3  13  -4 -172.28  102.89
  -3  13   4   72.79   88.39
   3  13  -4   30.60   80.49
  13   4  -3   91.69   68.79
   4   3 -13   98.99   65.59
  -4  -3 -13    8.80   74.49
  -3  13  -4   25.00   95.39
 -13   4  -3   60.09   71.89
  -4   3 -13   81.59   72.49
   4  -3 -13   47.00   66.29
  -3  13  -4  156.08   77.99
  13   4   3 -152.88   95.49
   3  13   4   32.10   99.99
   6   3 -13    1.80   76.29
   3  13  -6  -43.20   98.39
  13   6  -3   83.19   87.49
   6   3 -13  -58.19   87.89
  -3  13   6  -51.79  112.29
  -6  -3 -13  190.68   87.09
   3  13  -6  -57.59   82.49
   3  13   6   -5.50  121.69
 -13   6  -3   30.20   89.09
  13   6   3   73.79  117.39
   6  -3 -13  -47.30   74.49
  -6   3 -13   12.00   78.09
  -3  13  -6  102.39   79.19
  -3  13  -6  168.68   90.79
  -3  13   8 -128.29  142.39
   8   3 -13   84.79   97.19
  -8  -3 -13   13.30   99.89
  13   8  -3  227.08  108.69
   3  13  -8  164.88  106.89
   8   3 -13   77.49   83.89
   3  13  -8   58.39  103.99
   8  -3 -13   27.50   89.69
  -8   3 -13  120.79   95.19
 -13   8  -3   85.29  112.69
  -3  13  -8  -30.40  101.59
  13   8   3  168.68  140.59
  -3  13  -8  136.49   94.89
 -10  -3 -13    6.40  110.59
  10   3 -13  -32.70  109.59
  10   3 -13  167.48   96.99
   3  13 -10  176.48  115.79
  13  10  -3   20.60  139.09
   3  13 -10  -81.19  119.29
   3  13  10  371.76  192.58
  13  10   3  192.38  173.08
  -3  13 -10 -238.18  117.39
 -10   3 -13   64.79  115.29
  10  -3 -13    3.40  107.69
  -3  13 -10  105.09  101.19
  10  -3 -13  111.99   86.49
 -13  10  -3   -0.20  134.09
   3  13 -12   -3.10  137.69
   3  13 -12  242.58  131.89
  12   3 -13  -76.69  108.39
  13  12  -3   87.19  153.58
 -12  -3 -13  200.38  131.29
  -3  13 -12   98.49  142.49
  13  12   3    4.30  176.58
 -13  12  -3  192.88  170.78
  -3  13 -12 -139.89  118.69
  12  -3 -13 -226.68  196.58
 -12   3 -13  -94.29  164.78
  -1  -4 -13   94.39   80.89
 -13  -1  -4  160.08   81.89
   1   4 -13   -2.60   64.99
   4  13  -1   -5.10  107.49
  -4  13   1   42.60   98.89
  -4  13   1  131.79   76.79
  13   1  -4  143.59   62.89
   4  13  -1   47.10   85.69
  -1   4 -13  142.79   73.79
 -13   1  -4  194.28   65.79
   1  -4 -13   28.10   69.89
  -4  13  -1   79.39   71.59
  -4  13  -1  181.18  106.69
   4  13   1  114.49   94.49
  -3  -4 -13  261.17   93.49
   4  13  -3  311.77   91.99
  13   3  -4  415.96   77.99
   3   4 -13  353.76   75.69
  -4  13   3  348.07   94.49
   4  13  -3  412.96  116.49
  -4  13  -3  123.39  101.89
   4  13   3  353.66  101.09
   3  -4 -13  420.56   87.29
  -3   4 -13  280.27   75.19
  13   3   4  377.96  114.39
  -4  13  -3  368.76   80.39
  13   5  -4  -67.39   79.19
   5   4 -13  -29.40   68.89
  -4  13   5  145.89  106.39
   5   4 -13  -54.19   86.29
   4  13  -5   64.99  107.79
   4  13  -5  -16.70   83.99
  -5  -4 -13 -116.19   80.59
   5  -4 -13   58.29   84.39
  -4  13  -5  -53.89   71.79
  13   5   4   30.10  116.49
  -4  13  -5   11.60   99.29
   4  13   5    9.20  103.79
  -5   4 -13  105.89   81.29
 -13   5  -4  150.48   80.19
   7   4 -13   77.29   80.29
  13   7  -4  -14.70   93.59
   4  13  -7  105.69  126.69
   4  13  -7   25.80  106.29
   7   4 -13  185.68  103.79
  -7  -4 -13   63.09   95.19
  -4  13   7   97.39  136.19
  -4  13  -7  257.17  176.28
   4  13   7  -24.00  212.98
  -4  13  -7   35.70   85.69
   7  -4 -13  -34.80   90.79
  -7   4 -13   85.29   96.89
 -13   7  -4  141.89   98.99
  13   7   4  304.77  139.29
  13   9  -4  -85.39  112.39
  -9  -4 -13  137.09  108.69
   9   4 -13   76.49  112.99
   9   4 -13  -15.30   89.79
   4  13  -9  158.88  111.69
   4  13  -9 -194.28  136.79
  -4  13  -9   15.80   95.59
   4  13   9  240.98  176.98
  -4  13  -9   48.80  117.99
  13   9   4  234.68  228.88
  -9   4 -13 -128.19  123.39
 -13   9  -4  -63.49  119.39
   9  -4 -13   78.89  102.29
 -11  -4 -13  396.66  132.19
  11   4 -13  171.88  108.29
  11   4 -13  135.09  135.49
  13  11  -4 -147.39  135.79
   4  13 -11   97.69  118.19
   4  13 -11   55.29  140.99
  -4  13 -11  232.68  116.19
   4  13  11  320.47  216.18
  13  11   4  372.66  183.18
  11  -4 -13   39.30  215.28
  11  -4 -13  115.19   89.39
 -11   4 -13  177.48  126.49
  -4  13 -11  103.69  126.79
 -13  11  -4  -26.60  202.08
   5  13   0  -10.20   90.69
   0   5 -13   50.49   64.89
  -5  13   0   57.29   72.39
   0  -5 -13  138.69   76.79
  -5  13   0   85.29  105.39
 -13   0  -5  -60.19   77.09
   2   5 -13  133.39   78.49
   2   5 -13   44.60   71.29
   5  13  -2  -31.80   87.09
   5  13  -2   12.00  108.49
  -2  -5 -13  -34.80   79.99
  -5  13   2   14.80   80.69
  13   2  -5  108.49   67.09
 -13   2  -5   37.50   68.79
 -13   2  -5  210.88   66.59
  -5  13  -2  213.68   73.49
  -5  13  -2  134.79   99.89
   5  13   2  157.78   97.69
  -2   5 -13  144.59   74.09
   5  13  -4   26.00   92.79
   4   5 -13   99.69   93.89
   4   5 -13   86.49   74.69
  13   4  -5  -58.19   74.59
  -5  13   4   13.50   95.29
  -4  -5 -13   -5.20   80.99
   5  13  -4  122.69  108.29
  -4   5 -13  -76.79   76.59
 -13   4  -5   32.10   71.89
  -5  13  -4   72.59   73.99
   5  13   4   -9.40  106.59
  -5  13  -4  -61.19  100.69
  13   4   5   36.20  121.09
   5  13  -6  925.71  142.19
   6   5 -13 1135.69  132.19
  -6  -5 -13 1131.49  137.69
  -5  13   6 1111.49  157.88
  13   6  -5 1186.48  137.49
   6   5 -13  940.21  126.59
   5  13   6  945.11  232.08
  -5  13  -6  759.52  220.58
 -13   6  -5 1015.60  128.89
  -5  13  -6 1019.90  123.09
  13   6   5 1298.17  180.38
  -6   5 -13 1187.48  130.49
  -8  -5 -13  196.08  119.49
   5  13  -8  -47.70  103.19
  13   8  -5  107.79  106.39
   5  13  -8   61.39  112.59
   8   5 -13   50.89   90.59
   5  13   8   21.20  152.48
  13   8   5   69.29  166.88
  -5  13  -8  -70.69   93.29
 -13   8  -5  170.78  114.59
  -5  13  -8  280.47  118.49
  13  10  -5  615.24  147.79
  10   5 -13  760.02  122.39
 -10  -5 -13  647.94  137.19
  10   5 -13  734.13  152.18
   5  13 -10  533.35  141.49
   5  13 -10  438.46  131.69
  -5  13 -10  464.85  150.88
  13  10   5  426.36  184.48
 -13  10  -5  912.31  161.38
  -5  13 -10  567.04  171.68
   5  13  10  762.52  222.98
 -10   5 -13  650.43  141.99
  10  -5 -13  369.16  128.39
  12   5 -13    6.50  144.59
   5  13 -12  -77.69  133.79
 -12  -5 -13 -202.18  161.78
   5  13 -12   83.79  156.88
  13  12  -5  204.38  156.08
  13  12   5  149.88  197.98
  12  -5 -13  161.38  143.59
  -5  13 -12 -215.58  151.48
  -5  13 -12  179.38  135.39
 -12   5 -13  -45.90  150.48
 -13  12  -5  -61.69  179.78
  -6  13   1   13.30   73.29
   6  13  -1  -37.40   89.29
   6  13  -1   88.69  115.49
   1   6 -13   -2.80   77.39
  13   1  -6    7.40   60.39
   1   6 -13  -28.20   74.59
  -6  13  -1   36.00  105.99
  -1   6 -13  145.99   74.29
   6  13   1   45.10  105.79
  -6  13  -1   22.10   69.79
 -13   1  -6  -21.30  151.18
   3   6 -13  -68.29   87.79
  -6  13   3   79.69   91.99
   6  13  -3   32.70  115.59
  -3  -6 -13  113.89   91.99
  13   3  -6 -119.99   69.39
   6  13  -3   44.80   98.39
   3   6 -13  -33.10   68.49
   6  13   3  -99.19   91.69
  -3   6 -13 -127.09   72.69
  -6  13  -3   12.30  120.59
 -13   3  -6  -15.90   65.59
  -6  13  -3   26.00   69.69
  -6  13   5  -60.29  120.89
   5   6 -13  -68.09  103.79
  -5  -6 -13   57.99   97.39
   6  13  -5  156.58  121.19
  13   5  -6  -50.49   83.29
   5   6 -13 -100.89   78.79
  13   5   6  189.18  139.79
 -13   5  -6   87.79   83.29
  -6  13  -5  187.38  120.79
  -5   6 -13  119.99   85.69
  -6  13  -5   -9.40   73.49
  -7  -6 -13  144.39  107.49
   6  13  -7   54.69  107.99
   7   6 -13   26.40   90.39
  13   7  -6 -140.29   98.89
   7   6 -13 -105.69  129.49
   6  13  -7  244.48  121.29
   6  13   7  169.18  143.69
 -13   7  -6  170.68  104.79
  13   7   6   28.00  154.18
  -6  13  -7  100.99   85.99
  -6  13  -7  153.18  112.99
  -7   6 -13   84.39  110.39
  13   9  -6   18.40  162.78
   9   6 -13  -96.39  102.69
   6  13  -9  -41.00  111.29
   6  13  -9   92.59  127.59
  -9  -6 -13   53.39  131.99
   9   6 -13  117.59  132.39
 -13   9  -6  114.19  134.79
  -6  13  -9   80.89  135.29
  -6  13  -9  117.79  103.29
   6  13   9  -10.50  177.68
  -9   6 -13  106.69  119.09
  13   9   6   15.60  181.68
 -11  -6 -13  277.57  147.69
  11   6 -13  213.58  142.79
  11   6 -13 -165.48  117.89
  13  11  -6  104.19  149.59
   6  13 -11   48.90  138.59
   6  13 -11  -51.89  145.39
   6  13  11  435.36  217.08
  -6  13 -11   38.00  123.49
  13  11   6 -117.89  198.08
 -11   6 -13  119.99  144.89
 -13  11  -6  197.28  172.88
   7  13   0  -45.40  104.39
  13   0  -7   87.19   61.69
  -7  13   0 -160.98  112.39
   0   7 -13  109.99   79.99
   0   7 -13  -49.40   83.19
 -13   0  -7   70.49   61.19
  -7  13   0  -22.10   72.79
  13   2  -7  -61.29   72.29
   2   7 -13   29.00  101.09
  -7  13   2  124.09   89.09
   2   7 -13  -99.59   85.19
   7  13  -2 -105.09  105.09
   7  13  -2  223.18  123.29
  13  -2  -7   -0.60   58.79
   7  13   2  -77.29  118.19
  -7  13  -2   33.30   68.79
  -7  13  -2   41.90  112.69
  -2   7 -13   86.19   81.89
  -2   7 -13  -56.79   77.39
 -13   2  -7   18.70   64.99
   4   7 -13   75.79  215.58
   7  13  -4  -91.39  137.29
  13   4  -7   23.20   81.09
  -7  13   4  226.28  111.59
  -4  -7 -13   19.20  103.09
   4   7 -13  -48.20   86.49
   7  13  -4  158.78  129.59
 -13   4  -7 -134.49   78.49
  -4   7 -13  -36.50   79.39
   7  13   4   38.50  168.78
  -7  13  -4   22.80   77.89
  -7  13  -4   27.60  139.29
  13   6  -7  -70.19   93.49
   7  13  -6  146.69  131.19
  -6  -7 -13  227.38  123.69
   6   7 -13  -72.69  101.29
   6   7 -13  -78.89   91.99
   7  13  -6   80.29  113.79
  13   6   7   79.39  153.98
  -7  13  -6  157.68   87.19
  -7  13  -6 -132.79  113.69
 -13   6  -7  300.57  105.39
   7  13   6   25.00  151.38
  -6   7 -13  190.38  106.89
   7  13  -8  132.69  129.49
   7  13  -8  -15.70  131.79
   8   7 -13   84.99  135.49
  13   8  -7  -10.30  124.79
  -8  -7 -13  145.09  128.49
   8   7 -13   66.19  103.69
  13   8   7  319.87  185.18
  -8   7 -13  120.49  119.89
  -7  13  -8  -25.50   96.59
   7  13   8   44.60  167.88
 -13   8  -7  309.17  122.69
  -7  13  -8  144.79  121.39
   7  13 -10  119.19  137.69
  10   7 -13  154.58  149.19
 -10  -7 -13  309.37  148.79
  13  10  -7  -95.19  136.59
   7  13 -10  174.18  158.38
  10   7 -13  188.78  122.99
  -7  13 -10  104.19  134.19
 -13  10  -7 -152.18  156.88
 -10   7 -13 -114.79  131.69
  13  10   7  327.57  212.28
  -7  13 -10  188.78  182.88
   7  13  10  428.96  238.18
   1   8 -13  794.32  173.58
   1   8 -13  846.02  157.28
 -13  -1  -8  707.63   84.39
   8  13  -1  532.95  189.78
  13   1  -8  698.73   78.49
  13   1  -8  661.23   95.29
  -8  13  -1  853.81  101.89
  -1   8 -13  705.73  180.08
 -13   1  -8  574.44   82.69
   8  13   1  600.74  284.27
  13  -1  -8  779.12   97.89
  -8  13  -1  619.04  148.49
  -1   8 -13  633.64  192.88
  13  -1  -8  552.94   85.49
   8  13  -3  120.89  118.39
   8  13  -3  179.08  130.39
  13   3  -8  207.48   85.89
   3   8 -13   68.09   92.39
   3   8 -13   95.19  100.29
  -3   8 -13  169.58   93.29
 -13   3  -8  224.98   83.59
   8  13   3  104.89  127.49
  -3   8 -13  124.29  117.39
  -8  13  -3   49.20   74.09
  13   5  -8  146.39  101.59
   8  13  -5  287.47  137.99
   5   8 -13  203.78  104.09
   5   8 -13   46.90   94.19
   8  13  -5  -78.09  102.39
  -5  -8 -13  119.89  149.59
  -5   8 -13  -43.20  116.99
  -8  13  -5  264.07  138.39
  -5   8 -13  218.68  108.29
   8  13   5   91.49  137.39
 -13   5  -8  -36.90   94.69
  -8  13  -5  125.39   83.79
   8  13  -7  158.58  120.09
   8  13  -7   29.70  140.59
  13   7  -8  168.18  117.09
  -7  -8 -13  -35.30  218.18
   7   8 -13  299.37  130.79
   7   8 -13   38.50  111.99
 -13   7  -8  274.97  121.69
  -8  13  -7  198.18   94.19
   8  13   7   89.79  161.08
  -7   8 -13  170.78  116.49
  -8  13  -7   42.70  126.09
  13   7   8  -73.89  194.38
   9   8 -13  -94.49  134.99
  13   9  -8 -100.89  130.49
   9   8 -13  -69.19  122.29
   8  13  -9 -105.79  149.19
   8  13  -9  -54.39  149.09
  -9   8 -13  296.67  130.89
  -9   8 -13   48.00  123.19
   8  13   9  -36.60  196.68
  -8  13  -9 -136.29  137.09
  13   9   8  386.06  221.08
  -8  13  -9  162.78  113.89
  13   0  -9   72.69   81.39
   0   9 -13  191.08  102.69
   0   9 -13  134.69   96.29
 -13   0  -9  242.38   85.29
  13   0  -9  255.37   71.99
   9  13   0  170.28  128.89
 -13  -2  -9  -22.40   72.99
  13   2  -9  -51.69   84.79
   2   9 -13  134.29   98.79
   2   9 -13   64.09   96.69
  13   2  -9   13.30   69.49
   9  13  -2   73.69  129.29
  -9  13  -2  -52.79  260.17
   9  13   2 -125.59  133.19
  -2   9 -13   76.79   91.09
 -13   2  -9  -35.70   84.29
  13  -2  -9  -20.50   76.39
  -2   9 -13   63.49   91.19
   4   9 -13   86.39  103.59
   9  13  -4   37.40  111.29
   9  13  -4  256.97  147.79
  13   4  -9   49.99  100.09
   4   9 -13  335.87  108.29
 -13  -4  -9  215.88   79.19
  -9  13  -4   43.70  127.59
  -4   9 -13  -40.80   96.19
   9  13   4   55.69  141.69
 -13   4  -9  128.19   98.29
  -4   9 -13   78.79  105.29
  -9  13  -4  -45.10   75.89
   9  13  -6   76.49  126.69
   9  13  -6   47.50  142.59
   6   9 -13  288.67  132.89
  13   6  -9   34.20  111.69
   6   9 -13  216.38  130.69
  -9  13  -6  148.29  138.19
 -13   6  -9   10.40  115.89
   9  13   6  -61.99  166.18
  -6   9 -13   11.40  115.39
  -9  13  -6  137.09   94.99
  13   8  -9  195.88  128.99
   8   9 -13  102.19  133.79
   9  13  -8  166.98  158.08
   9  13  -8  138.69  159.68
  -8  -9 -13   75.19  153.38
   8   9 -13  139.99  161.88
  -8   9 -13 -106.19  124.09
   9  13   8  -63.99  184.18
  -9  13  -8   -1.20  135.79
  13   8   9 -127.09  203.08
  -9  13  -8   48.90  102.89
  -8   9 -13   -7.80  117.99
 -13   8  -9  336.37  303.97
  10  13  -1   78.09  143.89
   1  10 -13  -16.10   99.59
   1  10 -13 -205.98   95.39
  13   1 -10   31.60   91.09
  13   1 -10  -15.40   76.89
 -13  -1 -10  246.38   87.19
  -1  10 -13   74.99   98.99
 -13   1 -10 -192.58   89.79
  -1  10 -13   13.80   94.49
  13  -1 -10  -21.60   81.79
 -10  13  -1  147.19  146.89
  10  13   1   -0.80  144.39
  13  -1 -10   89.49   83.69
   3  10 -13  147.59  111.19
 -13  -3 -10  -55.49   85.29
  13   3 -10   51.39  101.49
   3  10 -13   85.69  108.39
  13   3 -10  -72.19   91.79
  10  13  -3  126.69  124.39
 -10  13  -3  -22.90  142.79
  13  -3 -10  148.29   94.89
  10  13   3  186.08  145.99
 -13   3 -10  134.59   95.89
  -3  10 -13   39.70  100.29
  -3  10 -13  -97.59  100.89
  10  13  -5  -22.20  126.79
   5  10 -13 -107.09  118.09
   5  10 -13   61.19  123.89
  10  13  -5  -25.10  159.28
  13   5 -10   75.19  115.69
  -5  10 -13  116.19  122.69
  10  13   5   51.39  157.68
  -5  10 -13  -43.00  103.99
 -13   5 -10 -228.78  110.49
 -10  13  -5  -50.89  145.89
  -7 -10 -13  322.57  157.98
  10  13  -7  201.28  137.29
  13   7 -10 -112.19  129.39
   7  10 -13  300.87  160.08
   7  10 -13  -56.69  125.09
  10  13  -7  157.88  178.38
  10  13   7  277.27  193.48
 -13   7 -10 -149.19  292.57
 -10  13  -7   95.49  155.58
  -7  10 -13   21.80  116.79
  -7  10 -13  -40.80  127.89
   0  11 -13 1082.89  141.29
   0  11 -13  870.51  134.89
 -13   0 -11 1122.69  131.69
  11  13   0  950.20  191.78
  13   0 -11 1095.09  125.89
  13   0 -11 1148.19  121.69
   2  11 -13  -49.40  120.49
   2  11 -13   49.00  118.19
 -13  -2 -11  -71.99  102.09
  11  13  -2  -10.30  128.89
  13   2 -11   16.10  103.89
  13   2 -11   12.60   95.49
  13  -2 -11   51.59   96.49
 -11  13  -2 -343.37  165.48
 -13   2 -11  -23.10  110.59
  11  13   2  205.78  167.68
  -2  11 -13   45.90   99.49
  -2  11 -13   -5.00  108.09
  11  13  -4  270.87  147.09
 -13  -4 -11  259.17  106.99
   4  11 -13  172.78  138.79
   4  11 -13  494.35  132.19
  13   4 -11  168.38  126.19
  -4  11 -13  350.66  133.09
  11  13   4  431.56  197.18
 -11  13  -4  188.38  166.68
  13  -4 -11  406.76  121.99
 -13   4 -11  366.46  124.59
  -4  11 -13  500.55  129.59
   6  11 -13  197.98  138.89
  11  13  -6 -191.08  158.08
  13   6 -11  231.88  138.69
   6  11 -13  210.28  136.39
  11  13   6  356.76  223.18
 -11  13  -6   40.70  165.88
  -6  11 -13  148.69  119.89
 -13   6 -11   13.80  166.48
  13   1 -12  221.78  113.49
  13   1 -12  334.17  112.69
   1  12 -13  158.48  128.29
   1  12 -13  125.59  130.19
 -13  -1 -12  217.78  117.29
  12  13  -1  272.87  149.39
  13  -1 -12   46.30  106.49
  -1  12 -13  162.68  129.99
  12  13   1 -152.98  166.88
  -1  12 -13   72.69  127.59
 -13   1 -12 -154.88  122.49
  13   3 -12  162.78  130.09
 -13  -3 -12  105.29  115.89
   3  12 -13  106.69  117.09
   3  12 -13  -22.80  139.59
  12  13  -3  -57.09  141.09
  12  13   3  -71.19  188.78
  13  -3 -12   74.79  119.69
  -3  12 -13   -0.10  113.29
 -12  13  -3  -29.60  164.08
 -13   3 -12   44.50  138.59
  -3  12 -13  155.98  127.09
  12  13  -5  212.38  150.18
   5  12 -13  -95.69  147.59
  13   5 -12   57.79  143.19
   5  12 -13  181.08  138.19
 -12  13  -5  118.69  182.48
  -5  12 -13   27.00  126.39
  -5  12 -13  -25.30  145.69
 -13   5 -12   -4.90  138.89
  12  13   5  -22.20  193.28
  13  -5 -12   49.40  158.48
 -13   0 -13  116.19  143.89
   0  13 -13   27.00  129.29
   0  13 -13  143.19  144.89
  13   0 -13   83.29  123.39
  13  13   0  229.98  175.98
   0   0 -14   35.20   73.29
   0  14   0  -36.20   89.19
   0  14   0  220.88  125.59
   0  14   2   59.39   90.59
   2   0 -14    1.80   71.39
  14   2   0  -41.80   76.19
   0  14  -2   32.10   86.49
   0  14  -2    2.30  107.39
  -2   0 -14   28.00   74.19
 -14  -2   0    0.70   74.49
  -4   0 -14  497.45   94.39
   0  14  -4  538.05  126.79
  14   4   0  581.24  109.09
   0  14   4  370.96  119.49
   4   0 -14  398.96   88.29
   0  14  -6  243.28   93.29
   0  14  -6  318.97  121.19
   0  14   6  396.36  141.49
   6   0 -14  413.86   98.49
  14   6   0  402.66  112.89
  -6   0 -14  564.94  107.39
   8   0 -14  106.39  105.99
  14   8   0   79.19  125.09
   0  14  -8   66.09  104.29
   0  14  -8  -45.20  111.59
   0  14   8 -128.99  169.58
   8   0 -14   71.39   98.49
  -8   0 -14  -25.00  102.19
   0  14 -10   -4.60  116.79
   0  14 -10   -7.20  132.49
  10   0 -14   67.39  111.09
  10   0 -14   42.70  108.49
  14  10   0  -43.50  158.88
   0  14  10   59.99  212.38
   1  14  -1   53.89   89.49
   1  14  -1  140.09  120.79
 -14  -1  -1  119.89   60.89
   1   1 -14  105.09   77.89
  -1  -1 -14   37.40   79.19
  -1  14   1   80.99   83.29
  -1  14  -1   58.29   85.69
   1  -1 -14   81.99   78.69
  -1  14  -1  127.59  115.19
  14   1   1  106.89   86.19
   1  14   1   -0.20   84.29
  -1   1 -14   51.39   81.49
  14   3  -1  130.49   78.49
   1  14  -3   93.89   78.69
   1  14  -3  -53.79  113.69
  -3  -1 -14  -70.29   84.79
   3   1 -14    7.90   76.79
  -1  14   3  -57.69   88.49
  -3   1 -14   37.50   74.79
   3  -1 -14   -8.60   70.39
   1  14   3 -108.29   91.49
  14   3   1  -26.90   87.69
  -1  14  -3   42.20   86.19
  -1  14  -3  -85.09  100.99
  -1  14   5  239.28  124.79
   1  14  -5  173.98   87.99
   1  14  -5   75.19  112.59
  -5  -1 -14  275.67   96.29
   5   1 -14  149.19   81.59
  14   5  -1  260.87  100.49
   5  -1 -14   51.49   80.59
  -5   1 -14   70.29   90.19
  -1  14  -5  295.97  113.89
   1  14   5  108.89  118.09
  -1  14  -5  141.59   84.99
  14   5   1   96.89  103.39
   7   1 -14   81.09   96.59
   7   1 -14  175.28   93.69
  -1  14   7  455.95  149.99
  14   7  -1  433.46  121.49
  -7  -1 -14  224.08  105.09
  -1  14  -7  140.89  100.29
   7  -1 -14  173.88  104.39
  -7   1 -14   24.70   96.89
   1  14   7   42.10  140.09
  -1  14  -7  380.76  126.29
  14   7   1  148.89  125.49
  14   9  -1   30.00  132.79
   9   1 -14 -100.69  103.79
  -9  -1 -14  162.98  121.59
   9   1 -14  -47.40  106.19
   1  14  -9  -60.89  102.09
   1  14  -9  -17.80  125.89
   1  14   9   43.10  186.68
  14   9   1   26.40  154.68
   9  -1 -14 -149.19   96.89
   9  -1 -14   30.40   98.49
  -9   1 -14 -140.69  186.38
  -1  14  -9   48.00  119.39
  -1  14  -9   20.50  107.79
  14  11  -1  273.67  170.78
   1  14 -11  110.39  137.89
   1  14 -11  177.68  133.89
  11   1 -14 -105.99  127.39
  11   1 -14  234.68  115.29
 -11   1 -14  151.78  135.29
  -1  14 -11   16.70  130.89
  -1  14 -11 -180.58  113.79
  11  -1 -14   11.80  106.69
  14  11   1 -231.58  160.78
   0  -2 -14   81.09   82.79
   2  14   0   68.79   97.19
   2  14   0  104.09  121.69
   0   2 -14   96.19   79.09
  -2  14   0   20.80   84.39
  -2  14   0   65.29  114.69
   2   2 -14   43.90   68.69
   2  14  -2  132.19   92.19
  -2  -2 -14  -10.70   73.49
  14   2  -2  172.48   72.89
 -14  -2  -2   -7.00   76.69
   2  14  -2   14.10  113.99
  -2  14   2 -153.08   89.99
  14   2   2   72.89   93.69
  -2  14  -2  -79.59  105.19
  -2  14  -2  -60.79   78.29
  -2   2 -14   39.50   76.79
   2  -2 -14  128.49   74.09
 -14  -2   2   56.19   75.99
   2  14   2  205.98  105.59
   2  14  -4    4.30   85.99
  -4  -2 -14   68.19   91.29
  14   4  -2   54.59   83.89
   4   2 -14  106.89   81.79
  -2  14   4  135.59  102.79
   2  14  -4   72.29  118.49
  14   4   2  236.58  106.29
  -4   2 -14   74.89   80.49
  -2  14  -4  -56.89   82.29
  -2  14  -4   69.79  111.89
   4  -2 -14   41.90   78.99
   2  14   4  114.79  106.89
  -2  14   6 -217.18  123.29
   2  14  -6   22.30  117.49
   2  14  -6  179.68  123.49
  14   6  -2   84.89   99.29
  -6  -2 -14  106.79   98.19
   6   2 -14   -8.70   83.69
   6   2 -14  -11.90   91.89
  -6   2 -14  130.89   95.89
   2  14   6  118.29  127.69
   6  -2 -14   -5.50   89.69
  -2  14  -6   79.79  143.99
  14   6   2   48.50  122.49
  -2  14  -6   85.39   87.79
  14   8  -2  -82.19  113.39
  -2  14   8  214.28  167.18
   8   2 -14   86.49   93.59
  -8  -2 -14  -52.19  103.69
   2  14  -8  229.98  107.19
   2  14  -8    0.20  116.99
   8   2 -14  145.89  117.99
  -2  14  -8  139.49  125.49
  -8   2 -14   93.69  174.98
  14   8   2    6.50  141.09
  -2  14  -8 -221.98  168.98
   8  -2 -14  123.49  105.19
   2  14   8  363.36  166.18
  10   2 -14  126.69  109.99
  14  10  -2 -125.19  142.09
   2  14 -10   22.80  116.29
   2  14 -10   85.49  137.69
 -10  -2 -14 -127.09  131.79
  10  -2 -14 -211.98  183.08
  -2  14 -10  -43.70  127.69
  -2  14 -10   84.79  110.49
  10  -2 -14  152.88   98.59
  14  10   2  112.29  167.58
   2  14  10   26.50  201.68
 -10   2 -14  178.88  122.39
   3  14  -1  141.29  128.49
   1   3 -14  162.88   75.09
  -1  -3 -14  369.46   91.59
 -14  -1  -3  426.96   99.39
  -3  14   1  213.78   88.39
   3  14  -1  210.18   97.59
   3  14   1  202.18  101.99
  -3  14  -1  241.38   87.99
  -3  14  -1  135.19  112.69
  -1   3 -14   66.89   75.69
   1  -3 -14  110.29   78.09
   3  14  -3  180.98   92.19
   3  14  -3   90.49  113.79
  14   3  -3  386.26   81.09
   3   3 -14  196.88   82.49
  -3  14   3  214.18  103.39
   3  -3 -14  337.17   93.89
  -3   3 -14  408.16   89.79
  14   3   3  433.36  116.29
  -3  14  -3  169.08   82.49
  -3  14  -3  101.19  124.39
   3  14   3  384.26  113.49
  -5  -3 -14   62.69   94.69
   5   3 -14 -111.99   79.59
   3  14  -5  -96.69  104.99
   3  14  -5  -79.59  120.79
   5   3 -14 -217.78   88.49
  -3  14   5   -4.90  109.89
  14   5  -3 -233.58   82.59
  14   5   3    4.80  118.49
   3  14   5  128.59  120.19
 -14   5  -3   26.90   87.99
   5  -3 -14  175.08   96.29
  -3  14  -5  -61.59   81.59
  -5   3 -14  -36.40   91.09
   7   3 -14  382.66  121.49
   3  14  -7   47.10   97.39
   7   3 -14  353.36  102.29
  14   7  -3  205.68  108.59
   3  14  -7  248.28  130.49
  -7  -3 -14  332.57  109.99
  -3  14   7  444.76  157.18
  -3  14  -7  304.37   95.49
 -14   7  -3  539.75  118.59
  -3  14  -7  502.75  132.99
   7  -3 -14   33.60  105.69
   3  14   7  333.17  170.18
  14   7   3  298.27  139.79
   9   3 -14   58.19  108.49
  14   9  -3 -172.08  141.39
   3  14  -9  -14.40  107.19
   9   3 -14  223.28  142.59
  -9  -3 -14 -168.68  120.89
   3  14  -9  141.59  132.69
  -3  14  -9   91.79  127.39
  -3  14  -9  -90.79  102.89
   3  14   9  476.35  211.08
 -14   9  -3  -10.80  137.79
  -9   3 -14   42.90  121.69
   9  -3 -14  104.39  123.49
  14   9   3   -0.90  197.28
  11   3 -14   59.99  135.89
  11   3 -14   26.30  119.69
  14  11  -3  603.64  172.28
   3  14 -11  189.08  130.29
   3  14 -11  164.78  160.18
 -11   3 -14  349.77  142.29
   3  14  11  341.57  227.68
 -14  11  -3  609.34  193.88
  -3  14 -11  103.39  121.99
  -3  14 -11   44.80  139.09
  11  -3 -14  112.49  135.69
  14  11   3  228.38  190.38
  11  -3 -14  328.77  109.79
  -4  14   0  134.09   85.69
   0  -4 -14   -6.80   86.29
   0   4 -14   49.20   76.99
  -4  14   0  198.18  118.49
   4  14   0  -97.69  101.69
   2   4 -14   11.60   79.79
  -2  -4 -14  -28.60   88.29
   4  14  -2   11.10   97.49
   4  14  -2  135.19  134.69
  14   2  -4  -57.99   68.79
  -4  14   2  -13.50   88.39
  -4  14  -2  -79.59  117.09
   2  -4 -14   -8.70   77.99
  -2   4 -14  -65.19   73.79
  -4  14  -2   11.40   80.49
   4  14   2   88.99  111.29
   4   4 -14   42.00   74.79
   4  14  -4 -115.19   93.79
   4  14  -4   55.89  125.19
  -4  -4 -14  131.09   97.29
  14   4  -4   94.89   87.69
   4   4 -14  -63.39   88.59
  -4  14   4  -16.70  104.99
  14   4   4  129.79  124.29
  -4  14  -4  203.08   83.39
   4  -4 -14   96.89   89.59
 -14   4  -4    7.60   84.49
   4  14   4  111.29  113.89
  -4   4 -14   87.19   90.19
   6   4 -14  182.58   98.59
  14   6  -4 -103.99   92.89
  -4  14   6  -25.30  133.19
   4  14  -6  174.38  128.39
   4  14  -6  174.38  107.59
  -6  -4 -14  199.68  107.79
  -6   4 -14   24.40  165.98
  14   6   4   85.89  137.19
  -4  14  -6   26.50  118.79
   4  14   6   27.30  128.89
 -14   6  -4   59.89  104.89
  -4  14  -6   -7.20   91.49
  14   8  -4   43.70  111.89
  -4  14   8  111.99  173.18
  -8  -4 -14   43.40  122.59
   4  14  -8  -35.90  112.49
   8   4 -14  195.38  122.69
   8   4 -14 -152.48   94.29
   4  14  -8  -45.80  181.78
   4  14   8  158.68  164.18
  -4  14  -8   43.70  101.09
  -4  14  -8   -8.50  124.19
  -8   4 -14  214.78  120.59
   8  -4 -14  172.08  111.59
 -14   8  -4   83.39  125.99
  14   8   4  -87.99  157.28
   4  14 -10  430.26  143.49
   4  14 -10   42.30  142.69
  10   4 -14  173.38  123.69
 -10  -4 -14  305.67  225.18
  14  10  -4  112.69  144.29
  10   4 -14  -41.60  127.29
   4  14  10 -116.39  214.08
 -14  10  -4  166.88  164.18
 -10   4 -14   -5.60  139.19
  -4  14 -10  390.16  150.88
  -4  14 -10  113.49  123.19
  10  -4 -14  126.89  125.49
  14  10   4  441.16  188.88
   5  14  -1   36.20  104.49
   1   5 -14   24.00   75.49
  -5  14   1  -98.09   86.49
  -1  -5 -14  -89.19   88.29
   5  14  -1   31.70  129.89
  -5  14  -1  -28.00   81.99
   5  14   1  -48.60  101.49
   1  -5 -14   53.89   91.99
  -1   5 -14   26.70   75.39
  -5  14  -1   51.49  119.39
   3   5 -14 1078.69  212.48
  14   3  -5 1151.28  117.89
   3   5 -14 1216.38  135.89
   5  14  -3 1040.80  161.08
  -5  14   3 1197.98  147.29
  -3  -5 -14  984.90  136.59
   5  14   3  947.01  201.68
 -14   3  -5 1071.59  123.69
  -5  14  -3 1124.19  123.69
  -5  -5 -14   23.60  111.69
  -5  14   5  124.49  125.49
   5  14  -5   49.10   99.89
   5  14  -5 -111.79  125.49
   5   5 -14  123.89  114.29
  14   5  -5   32.50   96.39
   5   5 -14   58.29   90.39
   5  -5 -14   -5.60  109.79
  -5   5 -14  -15.60   91.39
   5  14   5 -148.69  124.09
  14   5   5  -18.00  136.69
 -14   5  -5   43.10   93.79
  -5  14  -5  -18.60  122.59
  -5  14  -5   74.49   86.79
  -5  14   7  187.38  158.38
   7   5 -14  214.38  120.19
   7   5 -14   63.69   98.09
  -7  -5 -14  194.58  153.58
  14   7  -5   92.69  112.99
   5  14  -7  -37.40  111.99
   5  14  -7  -59.09  131.49
  -5  14  -7   76.59  100.59
  14   7   5 -226.08  158.58
  -7   5 -14   25.90  108.09
   5  14   7   21.10  148.39
   7  -5 -14  -22.90  113.99
 -14   7  -5  -51.29  114.79
  -5  14  -7 -225.18  114.19
   5  14  -9  187.58  115.39
   9   5 -14  198.88  133.89
  14   9  -5  275.47  139.69
   5  14  -9  173.48  142.19
   9   5 -14  370.66  116.49
  14   9   5  376.66  196.78
  -5  14  -9  356.26  146.09
   5  14   9  350.76  208.78
 -14   9  -5  166.98  150.38
  -9   5 -14  374.66  136.59
   9  -5 -14  376.46  135.49
   6  14   0  192.68  219.28
  -6  14   0   30.40   86.39
  -6  14   0   66.99  219.28
  14   2  -6  -57.89   70.99
  -6  14   2  103.79   98.49
   6  14  -2   92.29  115.69
   6  14  -2  322.27  138.89
   2   6 -14 -203.28  100.79
   2   6 -14    0.90  129.29
   6  14   2   -7.40  127.29
  -6  14  -2  -23.40   82.89
  -2   6 -14   22.20   91.69
 -14   2  -6   45.80   69.99
  -6  14  -2   84.09  243.18
  -6  14   4  -40.70  116.29
  14   4  -6   99.19   94.09
   4   6 -14   30.30   93.79
   6  14  -4   67.59   99.39
   4   6 -14  -37.30  100.99
   6  14  -4    7.00  141.69
 -14   4  -6  214.58   88.19
   6  14   4  201.68  137.59
  -6  14  -4  180.78   89.89
  -6  14  -4   -6.70  129.39
  -4   6 -14  265.67   99.79
  14   6  -6  449.95  119.79
  -6  14   6  123.79  153.88
   6   6 -14  596.34  147.09
   6   6 -14  451.65  145.69
   6  14  -6  398.26  128.59
   6  14  -6  278.27  144.99
  14   6   6  391.66  171.98
   6  14   6  379.46  154.48
  -6  14  -6  380.76  144.39
  -6   6 -14  491.65  124.79
  -6  14  -6  360.36  101.49
 -14   6  -6  413.36  114.99
   6  14  -8  410.16  264.17
   8   6 -14   11.70  123.49
  -8  -6 -14   64.99  161.68
  14   8  -6  -18.80  133.69
   6  14  -8  244.18  137.49
  -6  14  -8    3.30  105.79
   6  14   8  -63.19  171.48
  -8   6 -14    8.30  120.79
  14   8   6   59.49  181.58
 -14   8  -6  -54.49  131.89
  -6  14  -8  242.88  151.78
  14  10  -6  -13.70  147.99
   6  14 -10   -6.90  157.58
  10   6 -14 -332.17  137.19
 -10  -6 -14  215.18  158.78
   6  14 -10   62.19  151.08
  10  -6 -14 -278.17  138.39
  14  10   6   65.79  214.78
   6  14  10  603.14  228.48
 -14  10  -6 -218.98  166.58
  -6  14 -10 -265.97  119.99
 -10   6 -14   36.70  140.39
  -6  14 -10  199.38  158.98
   7  14  -1   70.19  127.09
  14   1  -7   34.20   77.49
   1   7 -14  118.19   96.19
   1   7 -14  -51.29   97.09
  -7  14   1  141.89   93.39
 -14   1  -7 -128.79   70.49
  -7  14  -1  -86.39  141.89
  -7  14  -1   54.79   86.49
  -1   7 -14  -85.89   93.29
   7  14   1 -185.48  114.79
  -1   7 -14    8.10   91.89
   7  14  -3  -43.70  116.19
   7  14  -3  313.17  149.09
   3   7 -14  -79.49   89.59
  -3  -7 -14   39.20  116.59
  -7  14   3   86.09  112.79
  14   3  -7   81.49   86.79
 -14   3  -7  -38.40   81.99
   7  14   3  -97.19  114.99
  -3   7 -14  228.78  100.19
  -3   7 -14   29.00   98.19
  -7  14  -3  128.99  139.09
  -7  14  -3   63.89   87.69
  -5  -7 -14  390.56  134.39
   7  14  -5  584.24  163.08
  14   5  -7  318.27  110.09
   7  14  -5  394.66  135.09
  -7  14   5  178.58  149.19
   5   7 -14  313.67  124.29
   5   7 -14  325.37  115.79
 -14   5  -7  384.86  107.09
  -5   7 -14  259.37  113.69
  -7  14  -5  396.86  148.09
   7  14   5  364.56  149.09
  -7  14  -5  212.18   96.09
   7   7 -14  108.19  122.09
   7  14  -7  281.57  158.08
   7   7 -14  264.07  125.39
   7  14  -7  -10.40  126.09
  -7  -7 -14  180.98  142.99
  14   7  -7    1.80  122.29
 -14   7  -7  220.38  127.09
  -7  14  -7  171.28  102.79
  -7   7 -14  228.28  126.99
  14   7   7   28.50  191.88
   7  14   7  273.67  179.78
  -7  14  -7   87.69  134.99
  14   9  -7  162.28  144.89
   9   7 -14   25.30  155.48
   9   7 -14  -97.69  128.09
   7  14  -9   -1.30  130.99
  -9  -7 -14  -50.69  160.88
   7  14  -9   93.29  171.18
   7  14   9  442.16  243.88
  -9   7 -14   87.89  141.49
  14   9   7  209.88  223.08
  -7  14  -9  -38.40  129.49
  -7  14  -9  -84.89  152.58
   8  14   0  125.29  121.39
  14   0  -8  -45.00   76.49
   0   8 -14  136.19   97.79
   0   8 -14   73.79  104.39
 -14   0  -8   -0.30   74.09
  -8  14   0 -106.09   88.09
  -8  14   0  284.37  158.48
   2   8 -14  209.48  106.99
   2   8 -14  136.59   97.99
   8  14  -2   13.60  118.99
  14   2  -8  156.58   92.99
  -8  14  -2 -114.79  140.59
 -14   2  -8  119.49   83.99
  14  -2  -8   29.60   72.29
  -8  14  -2  107.09   85.09
  -2   8 -14  103.09  106.69
  -2   8 -14 -112.29   94.29
   8  14   2  119.19  145.29
   8  14  -4  -33.60  115.89
   8  14  -4   48.20  156.58
  14   4  -8 -143.79   97.79
  -8  14   4 -200.38  145.79
   4   8 -14   25.80  100.69
   4   8 -14  189.98  113.49
  -4  -8 -14   54.79  140.09
  -4   8 -14 -105.89  104.19
  -4   8 -14 -178.08  110.19
   8  14   4 -128.59  145.49
  -8  14  -4   -8.00   96.69
 -14   4  -8  -14.00  100.19
  -8  14  -4  -98.69  145.49
   6   8 -14  132.69  114.69
   8  14  -6  -63.59  157.58
   6   8 -14    0.60  142.49
  -6  -8 -14 -195.68  139.89
   8  14  -6  103.59  145.79
  14   6  -8  -18.30  115.69
   8  14   6  -13.20  162.88
  -6   8 -14 -255.77  118.19
  -8  14  -6  199.28  102.09
  -6   8 -14  -45.60  111.89
  -8  14  -6 -109.69  139.29
 -14   6  -8 -181.58  117.19
   8   8 -14   53.89  155.98
  14   8  -8 -205.08  132.19
   8  14  -8  -37.90  128.89
   8  14  -8   87.69  171.38
   8   8 -14    5.90  126.99
  -8  -8 -14  155.38  159.18
  -8  14  -8   63.39  144.39
   8  14   8  -84.59  196.18
  14   8   8    1.70  207.08
  -8  14  -8  -63.09  112.69
  -8   8 -14  430.96  141.39
 -14   8  -8   89.09  149.88
  -8   8 -14   53.49  125.79
   9  14  -1  121.69  128.69
  14   1  -9   86.29   89.99
 -14  -1  -9  147.79  102.79
   1   9 -14  216.88  110.99
   1   9 -14  213.58  115.29
  -1   9 -14  291.97  107.89
  14  -1  -9  207.88   89.59
  -1   9 -14  167.48  102.19
   9  14   1  415.26  140.39
  -9  14  -1  285.37  147.69
 -14   1  -9  260.67   93.99
   3   9 -14  480.55  128.19
  14   3  -9   84.59  102.89
   9  14  -3   97.09  145.49
   3   9 -14  260.57  111.89
  -3   9 -14  168.58  105.39
 -14   3  -9  391.06  111.39
   9  14   3  310.27  147.99
  14  -3  -9  413.26   95.19
  -9  14  -3   76.79  143.79
  -3   9 -14  362.06  114.49
  14   5  -9  121.79  116.09
   9  14  -5  216.98  172.08
  -5  -9 -14  153.08  149.49
   5   9 -14  165.78  126.19
   9  14  -5   90.19  129.99
   5   9 -14 -138.09  133.19
   9  14   5  211.78  164.58
 -14   5  -9   62.59  120.49
  -5   9 -14  -50.49  118.79
  -9  14  -5 -101.79  142.59
   7   9 -14  -96.19  142.89
  -7  -9 -14  205.58  160.28
  14   7  -9  -41.90  135.49
   9  14  -7 -133.19  173.88
   7   9 -14 -149.69  126.39
   9  14  -7  150.48  135.59
  -9  14  -7  -32.00  148.89
  -7   9 -14 -245.68  124.59
  -7   9 -14   33.70  136.59
   9  14   7  205.18  196.58
 -14   7  -9  203.08  150.18
  10  14   0  142.69  144.49
   0  10 -14  165.98  116.09
   0  10 -14  238.78  123.49
 -14   0 -10   66.39  105.49
  10  14  -2   32.20  141.79
  14   2 -10   21.80  102.89
   2  10 -14  171.78  120.59
   2  10 -14   14.60  112.49
  14  -2 -10   64.19   96.49
  -2  10 -14   84.79  117.79
  -2  10 -14  -41.30  116.19
  10  14   2  -28.40  162.88
 -10  14  -2  -72.29  153.58
 -14   2 -10  131.09  108.39
  14   4 -10  112.79  118.99
   4  10 -14  -80.09  132.89
   4  10 -14  -72.89  123.09
  10  14  -4  241.08  164.68
  10  14  -4  361.66  279.47
  14  -4 -10  244.28  109.59
 -14   4 -10  163.08  121.89
  10  14   4   69.09  192.78
 -10  14  -4   89.79  170.58
  -4  10 -14  141.99  110.49
  -4  10 -14  123.29  133.39
  10  14  -6  -35.20  144.69
  -6 -10 -14  321.67  173.78
   6  10 -14  105.19  161.38
   6  10 -14  156.28  138.99
  14   6 -10 -155.28  132.19
 -14   6 -10   87.59  146.59
  10  14   6  586.14  234.68
  -6  10 -14  100.79  131.19
  -6  10 -14   23.70  126.89
 -10  14  -6  -28.20  162.68
  14   1 -11  -31.00  169.28
  11  14  -1  106.29  153.78
   1  11 -14  106.49  121.99
   1  11 -14   23.70  123.19
  -1  11 -14   98.89  113.19
  11  14   1  -84.59  179.08
 -14   1 -11  -80.89  114.49
  -1  11 -14  290.67  138.79
   3  11 -14 -111.99  117.49
  11  14  -3   30.80  150.48
  14   3 -11    6.00  116.19
   3  11 -14   37.00  129.29
  14  -3 -11  -92.79  118.99
 -11  14  -3 -199.98  184.48
 -14   3 -11   62.79  124.49
  11  14   3   81.19  183.58
  -3  11 -14   58.09  132.19
  -3  11 -14  127.29  129.39
   0  15   1  -39.10  104.39
   1   0 -15   36.90   89.79
  -1   0 -15  207.58  143.89
   0  15  -1  131.69   96.79
   0  15  -1  -35.00  124.69
   3   0 -15 1685.63  200.58
   0  15   3  995.10  149.99
   0  15  -3 1157.98  143.19
   0  15  -3 1031.00  169.28
  15   3   0 1241.48  150.58
   0  15   5  594.94  155.38
   0  15  -5  297.87  119.29
   0  15  -5  145.59  127.19
  15   5   0  396.86  124.49
  -5   0 -15  367.86  125.49
   0  15   7  204.78  190.18
   7   0 -15  128.39  104.69
   0  15  -7  -91.29  106.29
   0  15  -7   46.30  141.09
  15   7   0  146.29  138.09
  -7   0 -15   97.49  119.49
   9   0 -15  581.84  163.38
   9   0 -15  217.98  120.29
   0  15  -9  239.78  130.09
   0  15  -9  226.98  140.69
  -9   0 -15  370.86  139.29
  15   9   0   97.79  169.78
   0  -1 -15  -56.19  108.29
   1  15   0  239.18  110.49
   1  15   0  -69.49  146.99
   0   1 -15 -232.78   95.09
  -1  15   0   26.30   95.09
  -1  15   0  -62.79  136.69
   2   1 -15    4.20  102.99
   1  15  -2   31.50   99.99
   1  15  -2  -42.80  136.49
  -1  15   2  -84.59  102.79
  15   2  -1  -22.40   83.89
   1  15   2   39.60  119.29
  15   2   1   29.00   94.89
   2  -1 -15   72.29  112.49
  -1  15  -2  147.09  135.29
  -1  15  -2   25.50   96.29
   1  15  -4   56.89  163.18
  -4  -1 -15  269.57  179.98
  15   4  -1  121.99   99.09
  -1  15   4   72.49  118.69
   1  15  -4    9.40   91.59
  -4   1 -15  -38.50  120.69
   1  15   4  -21.60  126.19
  15   4   1  -14.80  112.99
  -1  15  -4 -150.98   93.19
  -1  15  -4 -173.08  122.79
  15   6  -1  101.89  118.59
  -1  15   6   11.50  149.99
   1  15  -6   28.10  134.99
   1  15  -6   72.59  114.29
  -6  -1 -15 -150.28  117.69
  15   6   1   42.70  129.69
   6  -1 -15  132.69   98.89
  -6   1 -15 -208.78  105.79
  -1  15  -6   30.60  124.49
  15   8  -1  192.88  146.99
  -1  15   8  -66.19  176.98
  -8  -1 -15  -35.70  125.49
   1  15  -8  -16.80  129.79
   8   1 -15  168.38  122.59
   8   1 -15   33.20  106.29
   1  15  -8  -54.29  121.19
  15   8   1 -165.38  149.88
  -8   1 -15  165.78  120.99
  -1  15  -8  -25.60  113.69
   8  -1 -15  -88.09  107.69
  -1  15  -8   60.99  125.69
   1  15   8   21.10  180.58
  10   1 -15  142.39  123.79
  15  10  -1  183.78  180.98
 -10  -1 -15   89.39  141.29
   1  15 -10  119.49  137.89
  -1  15  10  417.46  230.38
  10   1 -15  -49.10  127.29
   1  15 -10 -209.98  144.89
  -1  15 -10  -78.59  135.79
  10  -1 -15  221.68  126.89
  -1  15 -10   23.90  124.49
 -10   1 -15    7.00  143.49
  15  10   1  169.48  187.78
   1  15  10  -89.59  216.68
  -2  15   1   63.69  100.39
   2  15  -1   77.39  104.39
   2  15  -1 -172.68  133.79
   2  15   1 -109.29  112.09
  -2  15  -1  132.79   94.39
  -2  15   3   76.99  111.99
   2  15  -3 -184.78   99.29
  15   3  -2  249.78   93.79
  -3  -2 -15  -24.00  186.18
   2  15  -3  -34.80  139.09
  -3   2 -15  -54.19   98.69
   2  15   3 -204.48  113.09
  -2  15  -3   94.49  100.69
  -2  15  -3    8.30  147.09
  15   3   2    2.90  108.19
   3  -2 -15   57.19  163.78
   2  15  -5  124.39  109.39
  15   5  -2   84.49  107.09
  -5  -2 -15   25.70  119.69
  -2  15   5   28.00  135.99
   5  -2 -15  168.28  103.19
  -2  15  -5   47.90   95.79
  -2  15  -5  189.18  129.59
  15   5   2  157.48  135.69
  -5   2 -15  241.68  104.89
   2  15   5   54.99  152.98
  -2  15   7  342.37  176.18
  -7  -2 -15   62.29  123.39
   7   2 -15  -46.90  109.29
   2  15  -7  136.19  137.09
   7   2 -15  -28.70  112.19
  15   7  -2   38.00  124.29
   2  15  -7  197.28  115.99
  -7   2 -15   91.79  112.99
  -2  15  -7   51.29  113.19
  15   7   2  -27.30  143.59
   7  -2 -15   70.29  108.49
  -2  15  -7  -36.00  132.89
   2  15   7  131.89  167.18
  -2  15   9  395.26  210.18
   9   2 -15  150.88  117.19
  15   9  -2   53.99  151.28
   2  15  -9  -58.79  115.99
   2  15  -9 -192.18  140.79
   9   2 -15 -250.37  118.49
  -9  -2 -15  142.79  133.89
  -2  15  -9   65.19  119.59
  -2  15  -9  310.17  150.88
  15   9   2    2.50  174.78
   9  -2 -15  -65.89  113.19
  -9   2 -15   31.30  124.59
   2  15   9  -74.69  196.38
  -3  15   0   65.79  200.58
   3  15   0    2.30  118.39
  -3  15   0   39.60   96.09
   0  -3 -15   56.19  124.29
   0   3 -15   33.80  116.19
  -2  -3 -15  536.65  142.69
  -3  15   2  676.93  121.69
   3  15  -2  599.34  168.28
   2   3 -15  699.03  190.28
  15   2  -3  733.53  100.29
  -2   3 -15  989.60  135.39
  -3  15  -2  603.34  120.69
   2  -3 -15  883.71  120.29
  -3  15  -2  697.63  148.49
   3  15   2  831.22  175.48
  -4  -3 -15   46.00  106.09
   3  15  -4   72.19   98.39
   3  15  -4   18.10  139.19
  -3  15   4   96.09  125.39
  15   4  -3  138.89  100.09
   4   3 -15   27.80  165.38
   3  15   4  236.78  144.49
   4  -3 -15  -35.00   93.59
  -3  15  -4  -40.30   90.69
  -4   3 -15  -10.70   88.99
  15   4   3   94.39  126.99
  -3  15  -4    0.90  136.29
   3  15  -6  209.48  109.49
   6   3 -15   67.79  110.99
   3  15  -6  303.87  162.38
  15   6  -3  205.78  118.19
   6   3 -15  132.99  118.09
  -3  15   6  152.98  150.78
  -6  -3 -15  172.68  118.09
   6  -3 -15   69.99  101.69
   3  15   6  206.98  161.58
  -6   3 -15  104.59  114.09
  15   6   3   78.69  143.89
  -3  15  -6  294.37  137.29
  -3  15  -6  114.09  103.49
   8   3 -15  692.33  149.59
   8   3 -15  773.22  135.49
  15   8  -3  835.62  161.18
  -8  -3 -15  751.92  148.29
  -3  15   8  766.92  203.58
   3  15  -8  596.14  138.99
   3  15  -8  779.02  163.68
   8  -3 -15  921.41  138.79
  15   8   3 1253.97  352.26
 -15   8  -3  586.74  149.69
  -3  15  -8  880.11  132.99
   3  15   8  485.45  218.48
  -8   3 -15  612.24  136.19
  -3  15  -8  633.84  153.38
 -10  -3 -15   38.30  152.48
   3  15 -10  158.58  161.38
   3  15 -10  -45.10  134.79
  10   3 -15   75.09  138.39
  10   3 -15   47.30  134.39
  15  10  -3  217.98  161.98
  -3  15 -10  -87.59  132.69
 -10   3 -15   98.09  139.99
  15  10   3  -14.90  215.48
  -3  15 -10  138.69  154.28
   3  15  10  -69.99  225.68
  10  -3 -15   61.79  119.79
  10  -3 -15  204.98  138.99
   1   4 -15   87.89   93.59
  -1  -4 -15 -129.49  100.19
  -4  15   1   65.39  101.09
   4  15  -1    3.40  120.49
   4  15  -1  137.79  151.68
   4  15   1  -90.19  131.39
  -4  15  -1  -49.00  124.49
   1  -4 -15  110.39  100.39
  -4  15  -1   43.50   94.19
  -1   4 -15  136.19   86.89
   4  15  -3  349.57  157.18
  -3  -4 -15  505.95  121.29
  15   3  -4  717.23  107.19
   3   4 -15  426.46  110.59
   3   4 -15  566.34  110.29
  -4  15   3  896.81  136.19
   4  15  -3  425.66  122.89
  -4  15  -3  798.12  151.18
   3  -4 -15  622.54  119.99
  -3   4 -15  716.03  126.29
   4  15   3  419.76  148.09
  -4  15  -3  532.15  112.19
  -4  15   5   53.19  137.19
  15   5  -4 -138.29  100.59
   4  15  -5 -195.38   95.69
   4  15  -5  121.59  155.28
   5   4 -15  -91.49   90.79
  -5  -4 -15  208.68  120.79
   5   4 -15   58.89  117.19
   5  -4 -15  137.19  114.59
   4  15   5   33.10  153.68
  -4  15  -5  -16.90  125.89
  -5   4 -15  -85.49  106.49
 -15   5  -4  -93.59  103.59
  15   5   4  -13.30  151.38
  -4  15  -5   39.80  100.39
   4  15  -7  -47.70  117.49
  -7  -4 -15 -101.99  131.49
  -4  15   7   97.69  178.88
   7   4 -15  -76.99  112.79
   7   4 -15  -80.29  104.79
   4  15  -7  181.78  156.18
  15   7  -4  132.69  127.89
  -4  15  -7  -45.40  112.49
 -15   7  -4    1.60  131.69
  15   7   4   15.10  175.98
  -4  15  -7   70.39  135.89
   4  15   7 -240.38  166.28
  -7   4 -15   50.69  117.29
   7  -4 -15  -65.79  115.09
   9   4 -15  336.87  142.39
   9   4 -15  219.38  125.69
   4  15  -9  114.99  165.48
  -9  -4 -15  224.98  150.38
   4  15   9  147.89  211.58
  -4  15  -9  149.59  133.29
  -4  15  -9  352.46  164.68
   9  -4 -15  230.58  143.79
  -9   4 -15  462.95  145.89
 -15   9  -4  -17.30  167.58
  15   9   4  568.44  202.68
  -5  15   0   85.09  132.39
  -5  15   0   68.49  101.29
   0   5 -15   85.39   88.89
   5  15   0  150.88  132.79
   0  -5 -15 -135.89  102.19
   5  15  -2  245.08  152.28
  -2  -5 -15 -156.78  106.19
  -5  15   2   47.50  108.49
   2   5 -15   56.49   94.79
  15   2  -5   53.89   78.69
   5  15  -2  -64.19  122.49
   2   5 -15  119.99   90.99
  -5  15  -2  133.39  133.89
   2  -5 -15  183.68  110.39
  -5  15  -2   78.39   96.19
   5  15   2 -226.98  120.69
  -2   5 -15   81.59   91.59
  -4  -5 -15  196.18  121.29
   5  15  -4  262.57  118.09
   5  15  -4  138.09  161.38
  -5  15   4  187.88  132.69
  15   4  -5  169.78  103.89
   4   5 -15  437.66  125.59
   4   5 -15  283.07  102.19
   4  -5 -15  256.37  112.79
  15   4   5  171.38  148.79
  -5  15  -4  139.19  143.89
  -4   5 -15  124.39  109.39
 -15   4  -5  277.67  103.29
   5  15   4  331.77  141.09
  -5  15  -4  314.57  101.99
   6   5 -15  220.38  112.39
   6   5 -15  210.28  124.59
  -6  -5 -15  248.08  128.99
  15   6  -5  -24.40  116.39
  -5  15   6  250.07  167.78
   5  15  -6  270.07  134.69
  -5  15  -6  152.48  108.69
  -5  15  -6  225.68  136.69
   6  -5 -15  319.67  122.59
   5  15   6   88.49  158.08
  15   6   5  119.69  175.58
 -15   6  -5  221.78  128.59
  -6   5 -15  174.98  122.99
   5  15  -8   96.39  161.48
   8   5 -15 -340.17  137.49
  -8  -5 -15  205.08  145.39
   5  15  -8  233.18  134.89
   8   5 -15  -58.09  110.99
   5  15   8  -19.10  181.88
  15   8   5  234.98  197.58
  -5  15  -8  133.79  141.89
  -5  15  -8 -205.28  142.49
  -8   5 -15 -131.29  136.89
 -15   8  -5  -32.10  148.59
   8  -5 -15  198.18  142.39
   1   6 -15  156.58  105.29
   1   6 -15  -65.99   91.79
   6  15  -1   34.20  122.29
  -6  15   1   60.59  108.89
  -1  -6 -15   41.30  117.79
   1  -6 -15  370.76  123.19
   6  15   1  154.28  123.99
  -1   6 -15  197.08   95.69
  -1   6 -15  321.77  102.99
  -6  15  -1   13.90  141.69
  -6  15  -1  183.18   98.69
   3   6 -15  -42.80   93.09
   3   6 -15  -75.59  117.89
  15   3  -6  -75.39   92.49
  -3  -6 -15  -48.20  129.59
  -6  15   3  307.77  130.39
   6  15  -3 -265.07  109.39
   6  15  -3   63.99  158.18
  -3   6 -15  -61.19  101.29
 -15   3  -6    1.70   96.39
  -6  15  -3   26.50  147.59
  -6  15  -3  146.59  101.39
   6  15   3  -10.80  126.79
   3  -6 -15  -44.90  112.99
   5   6 -15   37.10  105.49
   5   6 -15  -81.19  114.69
  -5  -6 -15  116.39  126.39
   6  15  -5  121.19  119.49
   6  15  -5  -15.00  171.08
  -6  15   5  208.58  155.78
  15   5  -6   17.50  108.39
 -15   5  -6  393.86  122.39
   6  15   5  116.49  159.38
  15   5   6   97.29  174.98
   5  -6 -15   20.10  116.79
  -6  15  -5    5.10  146.69
  -5   6 -15  148.89  122.89
  -6  15  -5  186.58  106.89
   7   6 -15  173.78  120.29
   6  15  -7  243.38  130.19
   6  15  -7  288.37  176.38
  15   7  -6  260.87  142.79
  -7  -6 -15  527.65  165.98
   7   6 -15  306.67  148.29
   7  -6 -15  144.49  138.49
 -15   7  -6  367.06  145.19
  -6  15  -7  135.19  167.18
  -7   6 -15  255.27  128.49
  -6  15  -7  304.17  122.29
  15   7   6  206.08  217.18
   6  15   7  213.38  179.48
   7  15   0   93.69  131.79
   0  -7 -15  -39.70  113.69
   0   7 -15  -70.69   99.89
   0   7 -15  134.99  107.39
  -7  15   0  -57.39  102.69
  -2  -7 -15  103.99  135.79
  -7  15   2   53.89  119.09
   2   7 -15 -113.69  100.09
  15   2  -7  -94.39   93.19
   7  15  -2   74.49  141.09
   2   7 -15    4.00  102.29
  -2   7 -15  -10.50  110.49
  -7  15  -2  -19.00   98.79
  -2   7 -15  143.59  107.29
  -7  15  -2  126.59  150.58
   7  15   2 -138.39  139.09
  -4  -7 -15 -207.58  139.39
  15   4  -7 -105.09  105.59
  -7  15   4  203.08  152.08
   7  15  -4   46.60  141.19
   7  15  -4   93.69  174.58
   4   7 -15  135.89  117.89
   4   7 -15   68.39  110.69
   7  15   4   -4.80  165.48
  -7  15  -4  -79.39  103.29
  -4   7 -15   69.09  106.69
  -4   7 -15  146.59  123.79
 -15   4  -7  -23.90  109.49
  -7  15  -4  -52.59  166.48
   6   7 -15   85.69  127.59
   7  15  -6  169.38  182.38
  15   6  -7   28.20  122.99
  -6  -7 -15  -78.89  155.68
   7  15  -6   50.99  124.29
   6   7 -15 -134.89  119.19
   7  15   6  -78.09  171.38
  -7  15  -6  -13.70  107.89
 -15   6  -7  225.78  133.69
  -7  15  -6  206.78  147.99
  -6   7 -15  -34.70  132.39
  -8  -7 -15 -172.78  171.58
   8   7 -15  171.78  138.79
   8   7 -15  441.46  151.18
  15   8  -7   65.19  146.49
   7  15  -8 -243.38  153.18
   7  15  -8  538.65  197.48
  -8   7 -15  -98.79  138.39
   7  15   8   -8.40  198.58
  -7  15  -8   22.70  145.09
 -15   8  -7  -83.79  161.68
  -7  15  -8   85.39  168.08
  15   8   7  195.98  219.28
   1   8 -15  142.49  115.09
   8  15  -1  -45.10  131.19
   1   8 -15  207.08  111.49
   8  15   1  398.36  160.98
  -8  15  -1  105.89  118.09
  -8  15  -1  350.96  161.48
  -1   8 -15  149.39  109.69
  -1   8 -15  147.79  108.19
   3   8 -15 -131.29  113.49
   8  15  -3 -162.38  173.08
  15   3  -8  142.99  111.09
  -3  -8 -15  421.86  152.58
   3   8 -15 -160.48  106.69
   8  15  -3   31.90  133.19
 -15   3  -8  -41.80  175.78
  -8  15  -3  -13.60  158.48
  -3   8 -15 -128.89  110.79
   8  15   3  -14.70  159.58
  -3   8 -15 -134.09  108.19
  -8  15  -3  134.59  111.29
   8  15  -5  111.99  135.19
  15   5  -8  160.88  125.09
   5   8 -15  166.88  125.59
   8  15  -5  652.03  192.88
   5   8 -15   95.59  122.59
  -5  -8 -15   76.99  153.88
  -8  15  -5   99.39  155.88
 -15   5  -8  373.06  124.09
  -5   8 -15  123.39  132.79
  -5   8 -15  150.08  130.69
  -8  15  -5   27.30  104.19
   8  15   5  -85.39  175.78
   8  15  -7  173.98  148.69
   7   8 -15  214.28  156.68
   7   8 -15  208.08  138.19
  15   7  -8  100.19  140.59
  -7  -8 -15  -20.90  175.58
   8  15   7 -207.18  209.18
  -7   8 -15  156.58  133.09
  -8  15  -7 -112.19  117.29
  -8  15  -7  110.39  162.98
  -7   8 -15 -132.89  148.89
 -15   7  -8  234.68  231.08
   0   9 -15  303.37  123.09
   0   9 -15   67.89  105.59
   9  15   0  193.78  169.58
   9  15  -2  147.39  144.49
   2   9 -15  190.38  127.99
   2   9 -15  670.93  137.69
  -2   9 -15  369.56  135.09
  -2   9 -15  419.26  132.69
   9  15   2  428.16  159.48
   4   9 -15  122.19  132.09
  -4  -9 -15   72.89  158.78
  15   4  -9  -54.99  116.89
   9  15  -4   20.80  155.28
   4   9 -15   29.90  117.09
   9  15  -4  250.27  192.28
 -15   4  -9 -208.08  138.39
  -9  15  -4  319.97  161.88
   9  15   4  218.08  170.58
  -4   9 -15 -121.09  108.79
  -4   9 -15 -202.28  132.69
  10  15  -1   88.59  158.28
   1  10 -15  -78.79  126.79
   1  10 -15  199.58  136.99
  -1  10 -15   83.39  113.49
  -1  10 -15   43.70  128.69
  10  15   1   -1.70  161.38
   3  10 -15  309.17  141.39
  10  15  -3   95.99  154.78
   3  10 -15  -50.19  136.89
 -10  15  -3 -301.17  187.98
  10  15   3  207.48  203.08
  -3  10 -15 -104.89  125.59
  -3  10 -15 -181.28  130.19
   0   0 -16    7.00  104.29
   0  16   0 -138.69  111.19
   0  16  -2  500.85  209.58
   0  16  -2  268.07  163.88
   0  16   2  209.58  140.39
   2   0 -16  224.08   98.49
  16   2   0  355.76  112.09
  -2   0 -16  511.65  121.09
   0  16  -4   48.60  110.59
   0  16  -4  237.78  160.68
  -4   0 -16   -9.50  115.99
  16   4   0  114.09  128.29
   4   0 -16   27.60  109.39
   0  16   6  789.82  191.98
   6   0 -16 1291.87  156.38
   0  16  -6 1320.77  181.08
  16   6   0  979.30  174.58
  -6   0 -16 1224.28  155.28
   0  16  -8  -83.19  121.69
   0  16  -8   51.69  151.28
   8   0 -16  224.08  129.09
   8   0 -16   74.09  129.09
  -8   0 -16   48.60  143.19
   0  16   8  -24.90  203.58
   1  16  -1   14.50  220.98
   1  16  -1  363.86  167.28
  -1  -1 -16  -14.50   95.89
   1   1 -16   32.60   92.99
  -1  16   1  -42.90  115.09
  -1  16  -1  -46.10  119.89
  -1   1 -16  165.78   97.59
  -1  16  -1   27.10  159.98
   1  -1 -16  125.99   97.49
   3   1 -16   34.60  103.69
  -3  -1 -16  -77.09  109.59
   1  16  -3   42.00  119.09
  16   3  -1  -68.19  107.29
   1  16  -3 -112.79  157.78
  -1  16   3   38.60  131.39
  -3   1 -16 -167.68  104.19
  16   3   1   92.69  121.09
  -1  16  -3  -34.90  121.79
  -1  16  -3  127.99  151.78
   3  -1 -16   -4.40   96.19
   1  16   3   32.90  135.99
  16   5  -1  354.06  130.99
  -5  -1 -16  180.08  123.49
   5   1 -16  282.17  104.89
   1  16  -5 -114.79  112.49
   1  16  -5  259.37  149.59
   1  16   5  297.97  157.68
  16   5   1  107.99  138.39
   5  -1 -16   87.29  106.19
  -5   1 -16  -19.30  122.69
  -1  16  -5  -80.89  109.39
  -1  16  -5   77.99  154.48
  -1  16   7   -8.50  175.88
  16   7  -1  152.38  151.88
  -7  -1 -16  130.09  126.59
   7   1 -16  108.39  129.89
   7   1 -16  -35.50  118.49
   1  16  -7   29.00  119.69
   1  16  -7  -74.89  164.08
  -1  16  -7   53.29  117.69
  16   7   1  337.77  171.08
  -7   1 -16   83.89  137.39
   1  16   7  154.78  182.08
   7  -1 -16  -39.60  124.69
  -1  16  -7   68.79  159.98
   1  16  -9   79.69  145.99
   9   1 -16   94.89  138.79
  -9  -1 -16   -4.90  146.59
   1  16  -9    7.90  157.78
   9   1 -16 -111.29  126.09
  16   9  -1  150.98  185.48
  -1  16   9  246.58  232.78
  -1  16  -9  133.59  136.79
  -9   1 -16  411.86  149.79
   1  16   9    5.60  215.68
  16   9   1  214.88  201.58
   9  -1 -16 -104.49  128.49
   9  -1 -16 -122.49  128.69
  -1  16  -9  217.38  160.38
  -2  16   0  133.49  123.79
   0   2 -16  241.98  109.59
  -2  16   0  269.07  156.98
   0  -2 -16   53.19  105.39
   2  16   0   67.79  121.79
  -2  16   2  130.99  125.69
   2   2 -16  146.69   99.79
   2  16  -2   -1.20  126.49
  -2  -2 -16    5.10  104.59
   2  16  -2  380.96  182.18
  -2   2 -16  145.89  106.09
   2  -2 -16   40.30  102.89
   2  16   2  121.69  138.29
  -2  16  -2   53.29  109.99
  -2  16  -2  272.17  154.78
   2  16  -4  -59.19  109.89
  16   4  -2  191.78  115.69
   4   2 -16  200.48  106.79
  -2  16   4  148.79  144.39
  -4  -2 -16   94.39  120.49
   2  16  -4 -211.68  158.08
   4  -2 -16 -203.98  106.19
  16   4   2  -85.29  133.49
  -4   2 -16   51.89  111.19
  -2  16  -4 -113.39  152.28
   2  16   4  107.19  148.69
  -2  16  -4 -113.89  114.09
  16   6  -2  110.19  134.09
   6   2 -16   38.30  136.39
   6   2 -16  100.99  108.49
   2  16  -6  -48.20  111.09
   2  16  -6  257.17  165.18
  -6  -2 -16   43.70  130.39
   6  -2 -16   27.10  117.39
   2  16   6   55.39  180.68
  -2  16  -6   82.99  114.69
  16   6   2  192.28  160.28
  -6   2 -16  271.17  125.49
  -2  16  -6   22.90  143.19
   8   2 -16  152.98  145.29
   8   2 -16  278.07  126.99
   2  16  -8  294.37  176.78
  -8  -2 -16  -94.09  147.29
  -2  16   8  271.17  218.88
   2  16  -8  256.17  131.69
   2  16   8  322.97  207.58
  -8   2 -16  148.69  136.99
  -2  16  -8   40.60  131.69
  -2  16  -8 -195.78  152.48
  16   8   2 -162.68  188.88
  -3  16   1  -70.19  114.79
  -1  -3 -16    4.70  109.59
   3  16  -1  -99.89  131.79
   1   3 -16  -98.99   96.99
  -3  16  -1 -116.59  108.79
   3  16   1  254.17  133.79
  -3  16  -1   -0.20  162.28
  -1   3 -16  -42.20   89.89
   1  -3 -16   34.70  105.39
  16   3  -3   80.09  103.49
   3  16  -3  285.07  171.38
   3  16  -3  190.08  133.39
  -3  16   3  -22.50  133.29
  -3  -3 -16 -113.09  117.19
   3   3 -16 -112.69  101.19
  -3  16  -3   -4.30  110.19
   3  -3 -16  181.58  112.49
  -3   3 -16   67.19  110.69
  16   3   3   96.89  134.39
   3  16   3 -247.88  142.19
  -3  16  -3   21.70  146.59
  -3  16   5 1019.20  187.18
  16   5  -3 1223.48  155.78
   5   3 -16 1181.38  144.59
   3  16  -5  803.22  162.68
   5   3 -16  819.62  141.89
   3  16  -5 1039.60  197.58
  -5  -3 -16 1024.30  166.88
  -3  16  -5  779.42  172.58
  -5   3 -16  996.60  158.78
  16   5   3 1155.08  184.58
   5  -3 -16 1403.66  161.78
   3  16   5 1040.10  187.18
  -3  16  -5  479.45  202.68
  16   7  -3   18.50  147.59
   3  16  -7  -25.80  174.68
   3  16  -7 -183.28  124.49
   7   3 -16  155.48  137.09
   7   3 -16  366.46  129.29
   3  16   7  396.06  185.18
  16   7   3    4.70  189.88
  -7   3 -16  300.27  133.09
   7  -3 -16  344.57  140.19
  -3  16  -7   14.70  121.59
  -3  16  -7  352.66  158.18
  -4  16   0  134.09  117.79
   0   4 -16   -0.80   96.59
  -4  16   0   72.09  155.18
   0  -4 -16  286.47  115.19
   4  16   0  -96.49  131.69
   4  16  -2  180.28  136.39
  -4  16   2  -75.09  124.49
   2   4 -16 -124.89   95.69
  -2  -4 -16  272.47  118.99
   4  16   2 -126.39  137.49
  -4  16  -2   78.19  109.19
   2  -4 -16  232.28  109.99
  -2   4 -16  -91.39  101.69
  -4  16  -2  -87.79  167.98
   4  16  -4  130.59  181.38
   4   4 -16  523.55  126.89
  -4  16   4  386.86  151.78
  -4  -4 -16  162.48  125.29
   4   4 -16  424.56  143.79
  16   4  -4  247.18  119.59
   4  16  -4  154.38  136.89
  -4  16  -4  119.49  160.48
   4  16   4  155.08  158.18
  -4   4 -16  440.46  124.99
  -4  16  -4  228.78  124.09
   4  -4 -16  391.66  127.29
  16   4   4  316.47  151.88
   4  16  -6 -184.28  117.79
  16   6  -4  144.39  131.29
  -4  16   6  380.56  186.48
   6   4 -16  438.36  143.49
   4  16  -6 -101.09  173.28
  -6  -4 -16 -155.08  141.39
   6   4 -16  107.99  113.69
   6  -4 -16  117.19  137.99
  16   6   4   -1.20  179.18
  -4  16  -6 -262.37  156.48
  -4  16  -6  252.47  152.48
  -6   4 -16  160.08  133.49
   4  16   6  445.86  187.98
   8   4 -16 -218.98  121.29
   8   4 -16  109.29  143.19
   4  16  -8  139.99  134.29
   4  16  -8  -64.89  170.38
  16   8  -4  180.18  156.58
  -4  16   8  200.98  267.67
  -8  -4 -16   38.90  161.08
  -4  16  -8  -51.79  167.88
   8  -4 -16   80.29  142.89
  -4  16  -8  -47.60  133.59
  16   8   4  -16.10  221.08
   4  16   8  142.19  204.38
  -8   4 -16  397.16  146.99
   1   5 -16  -44.10   98.09
   1   5 -16   88.39  100.69
  -5  16   1  -29.00  117.59
  -1  -5 -16   38.60  120.59
   5  16  -1  -27.10  135.39
   5  16   1   33.10  147.59
  -1   5 -16  -33.70  105.09
  -5  16  -1  -58.79  110.79
  -5  16  -1  246.78  157.48
   1  -5 -16 -201.78  106.09
   3   5 -16   22.50  109.29
   5  16  -3 -166.08  123.79
  -5  16   3   99.59  137.69
   3   5 -16   25.90  129.39
  -3  -5 -16  171.18  143.59
   3  -5 -16   56.49  123.09
   5  16   3 -194.98  146.99
  -5  16  -3  -66.39  114.19
  -5  16  -3   85.09  146.49
  -3   5 -16  247.08  122.79
  -5  -5 -16  255.67  141.09
   5   5 -16  -92.19  117.19
   5   5 -16  -75.69  117.79
   5  16  -5  110.19  131.19
   5  16  -5  130.39  191.68
  -5  16   5  -11.00  158.98
   5  -5 -16  136.49  134.89
  -5  16  -5  -68.79  116.39
  -5   5 -16   28.60  122.49
   5  16   5  373.26  164.48
  16   5   5  192.48  175.68
   7   5 -16   47.90  135.49
  16   7  -5   75.39  145.89
   5  16  -7  -10.90  144.59
  -7  -5 -16 -141.19  157.88
   5  16  -7 -215.08  186.18
   7   5 -16    2.50  139.29
  -5  16   7  289.97  213.68
  -5  16  -7  -60.39  126.89
  -5  16  -7   83.29  159.48
   7  -5 -16   78.79  137.79
   5  16   7  115.09  194.68
  16   7   5   -9.20  212.68
  -7   5 -16  -32.50  144.19
   0   6 -16  786.32  146.09
   0   6 -16  585.54  124.59
   6  16   0  554.44  160.88
  -6  16   0  532.55  136.09
   0  -6 -16  551.84  146.69
   2   6 -16  119.79  116.69
  -2  -6 -16 -204.78  143.59
  -6  16   2  204.58  135.19
   2   6 -16 -100.49  110.29
   6  16  -2  235.08  133.09
  -6  16  -2  -48.10  114.79
   6  16   2    6.50  162.18
   2  -6 -16  240.88  130.99
  -6  16  -2  228.48  174.58
  -2   6 -16   95.49  116.09
   4   6 -16  148.99  119.29
   4   6 -16 -100.49  128.49
   6  16  -4  279.97  139.09
  16   4  -6  200.28  133.29
   6  16  -4  321.97  367.36
  -4  -6 -16  141.79  152.18
  -6  16   4  506.25  165.08
  -6  16  -4  145.49  164.78
   4  -6 -16   76.09  124.09
  -6  16  -4  149.69  122.29
  -4   6 -16  236.38  120.99
   6  16   4 -119.09  166.98
   6   6 -16 -182.98  131.29
   6   6 -16    3.10  123.09
  16   6  -6  231.98  144.19
  -6  -6 -16  135.09  163.18
   6  16  -6  268.87  132.49
   6  16  -6 -164.18  191.08
  -6  16   6  132.79  194.88
  -6  16  -6  122.19  176.38
  -6   6 -16  133.89  134.29
  -6  16  -6  105.39  129.19
   6  -6 -16 -226.68  130.59
   6  16   6 -102.49  178.68
  16   6   6  512.05  308.57
   1   7 -16  134.29  135.89
   1   7 -16   83.59  121.59
  -7  16   1  382.56  136.39
   7  16  -1  191.48  150.08
  -1  -7 -16  122.19  136.69
  -7  16  -1  312.17  122.39
   1  -7 -16  142.29  133.09
   7  16   1   58.19  143.49
  -7  16  -1   81.69  168.98
  -1   7 -16  107.89  125.79
  -1   7 -16   67.59  124.49
   3   7 -16 -151.58  119.39
   3   7 -16  295.57  122.69
  -3  -7 -16  270.57  159.98
   7  16  -3  179.78  141.79
   7  16  -3   70.69  201.28
  -7  16  -3  155.98  189.58
   3  -7 -16  -89.49  127.99
  -7  16  -3 -136.99  114.89
   7  16   3  325.37  166.88
  -3   7 -16  310.47  139.99
  -3   7 -16  126.29  127.69
  -5  -7 -16    3.30  154.78
   5   7 -16  -20.30  138.59
   5   7 -16  -39.00  129.39
   7  16  -5  114.89  146.59
   7  16  -5  319.07  212.68
  16   5  -7  -43.10  131.79
  -7  16  -5  153.78  168.48
  -5   7 -16   44.00  117.99
  -5   7 -16 -216.38  131.89
   7  16   5  168.18  203.98
   5  -7 -16   -6.40  153.28
  -7  16  -5  -94.09  127.09
   0  -8 -16  161.18  154.08
   8  16   0  186.18  180.78
   0   8 -16   97.39  121.69
   0   8 -16  -15.20  126.49
   2   8 -16   88.99  123.49
  -2  -8 -16   36.10  151.68
   2   8 -16  -93.89  124.39
   8  16  -2 -115.09  159.58
  -2   8 -16 -186.78  117.79
   2  -8 -16   90.79  149.39
   8  16   2 -217.58  146.59
  -8  16  -2  168.88  193.78
  -2   8 -16   38.10  126.89
  -4  -8 -16   47.30  162.58
   8  16  -4   14.60  157.58
   8  16  -4  608.64  234.58
   4   8 -16  316.67  147.89
   4   8 -16  176.78  133.79
  -8  16  -4  156.28  180.38
   8  16   4   90.89  193.08
  -4   8 -16  189.78  144.19
  -4   8 -16   18.40  146.89
  -1  -9 -16 -294.57  161.08
   1   9 -16    6.90  120.99
   9  16  -1   66.49  181.68
   1   9 -16  -68.49  140.49
  -1   9 -16   73.59  135.69
  -1   9 -16  -27.70  145.09
   9  16   1 -154.58  178.68
   0  17  -1 -148.89  133.79
   0  17  -1  398.06  183.38
   0  17   1   91.79  140.09
   1   0 -17   -9.60  109.89
  -1   0 -17 -256.77  104.79
   3   0 -17  271.27  124.69
   0  17  -3    3.70  169.08
  -3   0 -17  184.48  126.89
   0  17  -3  146.29  130.99
   0  17   3   16.90  148.49
  17   5   0  110.69  155.98
   0  17  -5   80.19  120.19
   0  17  -5  222.58  186.48
   0  17   5  349.07  176.98
   5   0 -17  -22.80  120.09
  -5   0 -17 -192.88  142.19
   0  17   7  279.77  217.18
   0  17  -7  -96.49  137.09
   0  17  -7  136.19  176.28
  17   7   0  -41.70  187.98
   7   0 -17  121.39  132.49
  -7   0 -17 -258.67  144.19
  -1  17   0  169.48  149.88
   0  -1 -17  -37.40  111.19
   0   1 -17  216.08  116.39
   1  17   0 -172.48  141.39
  -2  -1 -17  188.98  124.39
   1  17  -2  467.35  154.48
   2   1 -17  121.59  107.69
   1  17  -2   12.00  177.38
  -1  17   2  341.07  154.08
  -2   1 -17  312.77  125.89
   1  17   2  172.98  149.88
   2  -1 -17   90.59  118.69
  -1  17  -2  154.18  170.28
  -1  17  -2  377.36  131.49
   4   1 -17  272.67  120.79
  -1  17   4  202.98  165.08
   1  17  -4  448.96  195.48
   1  17  -4  154.58  135.09
  -4  -1 -17  205.28  138.89
   4  -1 -17 -113.99  116.49
  17   4   1   -1.50  181.48
  -4   1 -17   87.89  125.49
   1  17   4   31.90  156.48
  -1  17  -4 -107.59  163.38
   1  17  -6  184.78  176.28
  -1  17   6  356.06  195.58
  -6  -1 -17   63.89  139.49
  17   6  -1   94.99  166.08
   1  17  -6  -65.49  134.69
   6   1 -17  306.27  127.69
  -6   1 -17    4.50  147.09
   6  -1 -17  169.58  125.19
  17   6   1  350.16  177.58
  -1  17  -6  139.29  128.59
  -1  17  -6  282.37  183.38
   1  17   6   35.60  193.08
  -1  -2 -17  -20.10  122.89
   2  17  -1  -20.70  133.59
   2  17  -1 -137.89  176.88
  -2  17  -1   87.79  258.17
  -1   2 -17  165.38  121.99
  -2  17  -1 -146.59  167.38
   1  -2 -17   34.70  113.99
   2  17   1  200.98  145.59
   3   2 -17   71.09  113.59
   2  17  -3   75.89  188.28
  -2  17   3 -224.78  201.88
  -3  -2 -17   84.79  129.29
   2  17  -3   11.70  142.59
   2  17   3  426.56  166.88
   3  -2 -17  -47.20  117.19
  -2  17  -3   98.79  137.79
  -2  17  -3 -199.28  164.28
  -3   2 -17  275.97  121.99
  -2  17   5 -155.48  181.48
   2  17  -5  143.69  142.79
   2  17  -5  237.68  188.18
  17   5  -2  208.58  180.08
   5   2 -17   93.39  119.69
  -5  -2 -17  249.28  149.79
  -2  17  -5  235.98  176.48
  -5   2 -17  286.77  136.49
   2  17   5 -202.28  182.88
  17   5   2  154.58  173.08
   5  -2 -17  138.49  127.19
  -2  17  -5   -8.50  124.89
   3  17   0  -83.39  143.79
   0  -3 -17  -41.00  125.69
  -3  17   0   12.90  133.59
   0   3 -17 -193.28  103.29
  -2  -3 -17  171.08  132.89
  -3  17   2  -63.69  147.29
   2   3 -17  229.58  113.19
   3  17  -2  302.77  138.69
   3  17  -2  590.24  210.98
   2  -3 -17  209.28  128.09
   3  17   2  106.19  150.18
  -3  17  -2  333.47  216.48
  -3  17  -2  582.74  177.78
  -2   3 -17  187.78  115.69
  -4  -3 -17  256.67  148.09
   4   3 -17   16.80  116.59
   4   3 -17  -85.29  118.29
   3  17  -4  -71.29  137.19
   3  17  -4   64.49  186.48
  -4   3 -17  216.28  137.39
  17   4   3  291.17  164.48
  -3  17  -4  291.77  142.19
   4  -3 -17 -159.68  129.69
  -3  17  -4 -262.07  161.48
   3  17   4   68.19  175.08
   6   3 -17  -69.99  128.89
  17   6  -3  -42.70  155.38
  -3  17   6  296.87  206.58
   3  17  -6   40.50  183.68
   6   3 -17  141.69  128.29
   3  17  -6  111.39  145.39
  -6  -3 -17  110.39  160.18
  -6   3 -17  236.18  144.79
  -3  17  -6  188.18  134.09
  -3  17  -6   -0.10  174.98
   6  -3 -17 -110.39  139.09
  17   6   3 -156.38  198.78
   3  17   6  138.99  206.88
   4  17  -1  -21.30  149.29
   1   4 -17  206.08  109.19
  -1  -4 -17  133.39  137.29
  -4  17   1  131.79  142.19
   1  -4 -17  147.79  122.29
  -4  17  -1   79.99  137.89
   4  17   1   46.50  165.08
  -4  17  -1  192.18  186.08
  -1   4 -17  256.87  121.89
   3   4 -17  368.06  130.49
   4  17  -3  435.16  205.08
  -4  17   3  330.37  164.48
   4  17  -3   41.80  150.78
  -3  -4 -17  -68.19  141.59
   3   4 -17  138.99  117.59
   4  17   3  217.48  178.68
  -3   4 -17 -214.88  130.39
  -4  17  -3   81.59  155.28
  -4  17  -3  375.56  189.98
   4  17  -5   84.19  199.38
  -5  -4 -17  227.98  161.18
   4  17  -5  -24.30  137.29
   5   4 -17  218.68  139.79
   5   4 -17  378.76  138.79
  -4  17   5 -205.38  206.38
  17   5   4  278.37  187.58
  -4  17  -5  257.07  184.38
   5  -4 -17  310.77  147.69
  -5   4 -17  287.77  138.99
   0  -5 -17  408.26  148.29
  -5  17   0  293.57  143.49
   0   5 -17  291.87  118.29
   5  17   0  136.79  165.38
   2   5 -17  341.07  123.19
  -2  -5 -17  508.45  167.88
   5  17  -2  241.48  149.49
  -5  17   2  272.67  155.48
   2   5 -17  152.38  120.09
   2  -5 -17  -23.70  137.39
   5  17   2  264.97  160.68
  -2   5 -17  127.09  123.29
  -5  17  -2  337.87  178.38
  -5  17  -2  399.66  139.89
   4   5 -17  125.39  136.09
   4   5 -17  160.48  122.49
  -4  -5 -17  -59.49  157.48
  -5  17   4  -62.79  181.08
   5  17  -4  154.28  146.99
   5  17  -4  -24.10  218.08
   5  17   4  200.78  174.68
  -5  17  -4  -58.99  168.38
   4  -5 -17  358.96  138.39
  -4   5 -17   79.99  134.39
   6  17  -1   77.79  148.19
  -1  -6 -17    4.50  150.78
   1   6 -17  171.28  144.29
   1   6 -17    8.20  116.99
  -6  17   1  165.48  146.59
  -1   6 -17   90.09  111.79
  -1   6 -17  239.88  129.59
   1  -6 -17 -140.99  138.99
   6  17   1   27.90  167.18
  -6  17  -1   27.10  137.39
  -6  17  -1  450.85  207.68
  -6  17   3  215.48  166.88
  -3  -6 -17 -163.28  154.68
   6  17  -3  290.37  153.98
   6  17  -3  495.45  222.88
   3   6 -17   21.80  127.09
   3   6 -17 -300.67  120.09
   3  -6 -17  -15.00  144.89
   6  17   3  272.77  169.08
  -3   6 -17 -207.08  127.69
  -6  17  -3  -10.70  151.98
  -6  17  -3  -14.50  198.68
   0  -7 -17   41.60  172.28
   0   7 -17  -34.70  133.89
   0   7 -17   51.69  130.59
   7  17   0  103.49  159.28
   0   0 -18  245.58  141.39
   0  18   0   -6.30  160.58
   0  18   2    7.10  166.08
   2   0 -18 -235.38  125.89
   0  18  -2 -203.08  149.69
   0  18  -2   22.40  208.38
  -2   0 -18  240.68  147.79
   1   1 -18  244.48  124.59
  -1  18   1  -70.79  159.58
  -1  -1 -18  211.58  149.29
   1  18  -1  191.38  151.38
  -1  18  -1   84.79  157.28
   1  -1 -18  194.18  133.69
  -1  18  -1  161.78  196.58
  -1   1 -18  -10.50  134.39
  -1  18   3 -204.88  171.28
   1  18  -3  165.08  162.18
   3   1 -18  132.59  133.49
  -3  -1 -18  185.68  149.99
   1  18  -3  462.45  208.48
  -1  18  -3  -87.19  193.28
  -1  18  -3  309.57  156.28
  -3   1 -18   29.50  139.69
   3  -1 -18   11.20  131.39
   1  18   3  140.89  182.48
   2  18   0   36.80  169.48
  -2  18   0   98.59  159.38
   0  -2 -18  357.16  146.99
   0   2 -18  -51.59  120.29
  -2  -2 -18  153.58  151.68
   2  18  -2  351.06  219.78
   2   2 -18  -39.20  126.69
  -2  18   2 -243.78  166.78
   2  -2 -18  237.48  143.49
   2  18   2  150.48  175.38
  -2   2 -18  336.47  143.69
  -2  18  -2 -185.38  152.18
  -2  18  -2  247.48  194.68
  -3  18   1 -163.98  160.78
   1   3 -18   38.60  135.89
  -1  -3 -18  155.08  156.28
   3  18  -1 -204.38  154.48
  -3  18  -1  125.99  156.48
  -3  18  -1   76.59  188.88
  -1   3 -18   56.69  129.69
   1  -3 -18  276.27  137.19
   3  18   1  -38.80  169.18
   0   0   0    0.00    0.00
_computing_structure_solution     'SHELXT 2018/2 (Sheldrick, 2018)'
;
_shelx_hkl_checksum     8751
_shelx_res_file
;
TITL 0000999_a.res in Im-3
    0000999_a.res
    created by SHELXL-2018/3 at 16:12:34 on 13-Mar-2025
REM Old TITL 0000999 in Im-3
REM SHELXT solution in Im-3: R1 0.157, Rweak 0.018, Alpha 0.039
REM <I/s>   0.000 for    0 systematic absences,  Orientation as input
REM Formula found by SHELXT:  Al2 Zn3
CELL  0.71073  14.2100  14.2100  14.2100   90.000   90.000   90.000
ZERR   1.000   0.0008   0.0008   0.0008    0.000    0.000    0.000
LATT  2
SYMM -X, -Y, Z
SYMM -X, Y, -Z
SYMM X, -Y, -Z
SYMM Z, X, Y
SYMM Z, -X, -Y
SYMM -Z, -X, Y
SYMM -Z, X, -Y
SYMM Y, Z, X
SYMM -Y, Z, -X
SYMM Y, -Z, -X
SYMM -Y, -Z, X
SFAC AL MG ZN
UNIT 36.7997 62.0966 60.0252
TEMP 0
L.S. 10
BOND
ACTA
SHEL 999 0.84
LIST 4
FMAP 2
PLAN 20
EADP ZN3 AL3
EXYZ ZN3 AL3
EADP ZN2 AL2
EXYZ ZN2 AL2
REM EADP MG4 ZN5
REM EXYZ MG4 ZN5
EADP ZN1 AL1
EXYZ ZN1 AL1
EADP MG1 ZN4
EXYZ MG1 ZN4
WGHT    0.058500
EXTI    0.000512
FVAR       0.11073   0.53899   0.54970   0.96666   0.93126   0.83898   0.97174
PART 1
ZN1   3    0.000000    0.151052    0.092509    60.50000    0.01114    0.01469 =
         0.01202   -0.00052    0.00000    0.00000
PART 2
AL1   1    0.000000    0.151052    0.092509   -60.50000    0.01114    0.01469 =
         0.01202   -0.00052    0.00000    0.00000
PART 0
PART 1
ZN2   3    0.000000    0.306980    0.178717    30.50000    0.01535    0.01336 =
         0.01665   -0.00351    0.00000    0.00000
PART 2
AL2   1    0.000000    0.306980    0.178717   -30.50000    0.01535    0.01336 =
         0.01665   -0.00351    0.00000    0.00000
PART 0
PART 1
ZN3   3    0.157956    0.403353    0.190394    21.00000    0.01581    0.01660 =
         0.02031    0.00232    0.00109   -0.00075
PART 2
AL3   1    0.157956    0.403353    0.190394   -21.00000    0.01581    0.01660 =
         0.02031    0.00232    0.00109   -0.00075
PART 0
PART 1
MG1   2    0.402501    0.500000    0.000000    50.25000    0.01864    0.02037 =
         0.02776    0.00000    0.00000    0.00000
PART 2
ZN4   3    0.402501    0.500000    0.000000   -50.25000    0.01864    0.02037 =
         0.02776    0.00000    0.00000    0.00000
PART 0
MG2   2    0.197817    0.500000    0.000000    40.25000    0.01569    0.02735 =
         0.01873    0.00000    0.00000    0.00000
MG3   2    0.186132    0.186132    0.186132    10.33333    0.02092    0.02092 =
         0.02092    0.00241    0.00241    0.00241
MG4   2    0.000000    0.116434    0.300599    70.50000    0.01359    0.02120 =
         0.01903    0.00397    0.00000    0.00000
HKLF 4
REM  0000999_a.res in Im-3
REM wR2 = 0.128693, GooF = S = 1.08132, Restrained GooF = 1.08132 for all data
REM R1 = 0.060627 for 309 Fo > 4sig(Fo) and 0.115940 for all 481 data
REM 46 parameters refined using 0 restraints
END
WGHT      0.0579      0.0000
REM Highest difference peak  1.211,  deepest hole -0.886,  1-sigma level  0.240
Q1    1   0.0000  0.2165  0.1106  10.50000  0.05    1.21
Q2    1   0.0000  0.2010  0.1401  10.50000  0.05    1.09
Q3    1   0.0000  0.0463  0.2826  10.50000  0.05    0.98
Q4    1   0.0000  0.1892  0.1764  10.50000  0.05    0.84
Q5    1   0.3786  0.5000  0.0731  10.50000  0.05    0.82
Q6    1   0.1455  0.1455  0.1455  10.33333  0.05    0.82
Q7    1   0.0000  0.1189  0.3432  10.50000  0.05    0.75
Q8    1   0.0000  0.3677  0.2224  10.50000  0.05    0.72
Q9    1   0.3520  0.4170  0.0000  10.50000  0.05    0.68
Q10   1   0.1477  0.2408  0.1395  11.00000  0.05    0.68
Q11   1   0.0495  0.1458  0.1338  11.00000  0.05    0.67
Q12   1   0.1659  0.5000  0.1672  10.50000  0.05    0.66
Q13   1   0.0522  0.1199  0.2697  11.00000  0.05    0.66
Q14   1   0.1598  0.1775  0.2141  11.00000  0.05    0.65
Q15   1   0.1035  0.3726  0.2141  11.00000  0.05    0.63
Q16   1   0.4515  0.5000  0.1254  10.50000  0.05    0.63
Q17   1   0.4481  0.4674  0.0000  10.50000  0.05    0.60
Q18   1   0.0655  0.3698  0.1564  11.00000  0.05    0.59
Q19   1   0.2748  0.2042  0.1621  11.00000  0.05    0.57
Q20   1   0.1609  0.4588  0.0000  10.50000  0.05    0.54
;
_shelx_res_checksum     79264
