# Supplementary material for: Mg20.66Al12.24Zn20.04
Source: IUCrdata. 2025 Apr 11;10(Pt 4):x250306. doi: 10.1107/S2414314625003062 (PMC12054752; doi:10.1107/S2414314625003062)
Supplement: Supplementary file 2 [file x-10-x250306-Isup2.hkl]

data_I                                                                          
_shelx_title ' 0000999_a.res in Im-3'                                           
_shelx_refln_list_code          4                                               
_shelx_F_calc_maximum      922.79                                               
_exptl_crystal_F_000      3024.31                                               
_reflns_d_resolution_high  0.8403                                               
                                                                                
loop_                                                                           
 _space_group_symop_operation_xyz                                               
 'x, y, z'                                                                      
 '-x, -y, z'                                                                    
 '-x, y, -z'                                                                    
 'x, -y, -z'                                                                    
 'z, x, y'                                                                      
 'z, -x, -y'                                                                    
 '-z, -x, y'                                                                    
 '-z, x, -y'                                                                    
 'y, z, x'                                                                      
 '-y, z, -x'                                                                    
 'y, -z, -x'                                                                    
 '-y, -z, x'                                                                    
 'x+1/2, y+1/2, z+1/2'                                                          
 '-x+1/2, -y+1/2, z+1/2'                                                        
 '-x+1/2, y+1/2, -z+1/2'                                                        
 'x+1/2, -y+1/2, -z+1/2'                                                        
 'z+1/2, x+1/2, y+1/2'                                                          
 'z+1/2, -x+1/2, -y+1/2'                                                        
 '-z+1/2, -x+1/2, y+1/2'                                                        
 '-z+1/2, x+1/2, -y+1/2'                                                        
 'y+1/2, z+1/2, x+1/2'                                                          
 '-y+1/2, z+1/2, -x+1/2'                                                        
 'y+1/2, -z+1/2, -x+1/2'                                                        
 '-y+1/2, -z+1/2, x+1/2'                                                        
 '-x, -y, -z'                                                                   
 'x, y, -z'                                                                     
 'x, -y, z'                                                                     
 '-x, y, z'                                                                     
 '-z, -x, -y'                                                                   
 '-z, x, y'                                                                     
 'z, x, -y'                                                                     
 'z, -x, y'                                                                     
 '-y, -z, -x'                                                                   
 'y, -z, x'                                                                     
 '-y, z, x'                                                                     
 'y, z, -x'                                                                     
 '-x+1/2, -y+1/2, -z+1/2'                                                       
 'x+1/2, y+1/2, -z+1/2'                                                         
 'x+1/2, -y+1/2, z+1/2'                                                         
 '-x+1/2, y+1/2, z+1/2'                                                         
 '-z+1/2, -x+1/2, -y+1/2'                                                       
 '-z+1/2, x+1/2, y+1/2'                                                         
 'z+1/2, x+1/2, -y+1/2'                                                         
 'z+1/2, -x+1/2, y+1/2'                                                         
 '-y+1/2, -z+1/2, -x+1/2'                                                       
 'y+1/2, -z+1/2, x+1/2'                                                         
 '-y+1/2, z+1/2, x+1/2'                                                         
 'y+1/2, z+1/2, -x+1/2'                                                         
                                                                                
_cell_length_a    14.2100                                                       
_cell_length_b    14.2100                                                       
_cell_length_c    14.2100                                                       
_cell_angle_alpha  90.000                                                       
_cell_angle_beta   90.000                                                       
_cell_angle_gamma  90.000                                                       
                                                                                
_shelx_F_squared_multiplier     1.000                                           
                                                                                
loop_                                                                           
 _refln_index_h                                                                 
 _refln_index_k                                                                 
 _refln_index_l                                                                 
 _refln_F_squared_calc                                                          
 _refln_F_squared_meas                                                          
 _refln_F_squared_sigma                                                         
 _refln_observed_status                                                         
   0   0   2       1173.60       1283.65       263.34 o                         
   1   1   2      21610.58      19566.70       299.69 o                         
   0   2   2      14523.29      14909.25       441.96 o                         
   2   2   2      15411.11      14075.11       587.84 o                         
   1   0   3      11293.20      11971.16       402.55 o                         
   0   1   3      48918.92      45711.38       705.84 o                         
   2   1   3      61959.55      56905.01       721.31 o                         
   1   2   3      12540.56      13031.59       375.08 o                         
   0   3   3      27135.57      26286.51       662.37 o                         
   2   3   3        828.94        589.77       288.05 o                         
   0   0   4      42398.64      40891.61      1090.38 o                         
   2   0   4      36695.41      34567.07       767.04 o                         
   1   1   4       3743.43       4336.83       284.21 o                         
   3   1   4       2016.56       1724.43       297.56 o                         
   0   2   4       6299.02       6741.03       404.72 o                         
   2   2   4        400.15        622.54       270.07 o                         
   1   3   4        662.37        773.98       277.64 o                         
   3   3   4      45700.76      40625.12       664.82 o                         
   0   4   4       9226.27      11058.31       619.93 o                         
   2   4   4       1092.20       1126.87       367.80 o                         
   4   4   4      27481.74      28221.54      1291.09 o                         
   1   0   5        132.08        351.32       408.54 o                         
   3   0   5     721979.12     806263.62     10699.80 o                         
   0   1   5      25573.79      25831.69       754.78 o                         
   2   1   5       7812.00       9463.51       498.10 o                         
   4   1   5        421.46        362.29       497.43 o                         
   1   2   5      10011.78      11656.54       429.14 o                         
   3   2   5       3272.19       3220.16       423.11 o                         
   0   3   5     122174.68     110107.61      1665.35 o                         
   2   3   5     678454.81     743489.44      6372.01 o                         
   4   3   5      96655.72      90508.39      1231.16 o                         
   1   4   5      11176.41      12018.95       505.58 o                         
   3   4   5     351529.47     339507.88      3327.93 o                         
   0   5   5       2480.70       2120.89       699.49 o                         
   2   5   5      16755.27      17933.74       611.25 o                         
   4   5   5        565.07        992.88       509.52 o                         
   0   0   6     851548.44     965271.88     18019.41 o                         
   2   0   6        333.13        917.54       563.89 o                         
   4   0   6     306299.38     283004.75      4188.58 o                         
   1   1   6       5799.74       6405.35       488.54 o                         
   3   1   6       2662.76       3105.86       469.89 o                         
   5   1   6      70332.52      62562.68      1092.19 o                         
   0   2   6        534.10        794.06       571.90 o                         
   2   2   6      14197.60      15688.81       576.70 o                         
   4   2   6       9956.26      10924.42       620.15 o                         
   1   3   6     481361.16     480847.69      4489.23 o                         
   3   3   6      26199.80      27481.96       733.54 o                         
   5   3   6      11116.75      10239.70       663.87 o                         
   0   4   6      55736.75      49999.72      1125.07 o                         
   2   4   6       8467.86       8767.23       514.85 o                         
   4   4   6       6883.92       7907.05       580.29 o                         
   1   5   6      17146.43      18661.42       628.02 o                         
   3   5   6         34.80        482.86       522.63 o                         
   5   5   6       2033.14       2616.73       649.61 o                         
   0   6   6         34.15       1709.88       833.46 o                         
   2   6   6       5289.90       5856.71       627.14 o                         
   4   6   6      16309.86      16939.81       812.78 o                         
   6   6   6     181546.95     176286.11      4011.08 o                         
   1   0   7       6058.56       5823.09       799.64 o                         
   3   0   7      25485.71      27419.94      1062.82 o                         
   5   0   7       5695.43       6164.23       932.84 o                         
   0   1   7     294187.22     284876.47      4132.01 o                         
   2   1   7      18022.35      19507.28       678.71 o                         
   4   1   7      71596.12      64668.84      1142.57 o                         
   6   1   7      13854.99      14336.75       826.74 o                         
   1   2   7      83531.35      77800.00      1048.94 o                         
   3   2   7      11564.07      11763.85       725.35 o                         
   5   2   7        962.32       1476.17       643.00 o                         
   0   3   7      12517.34      14563.93       923.73 o                         
   2   3   7      29130.03      30224.37       765.47 o                         
   4   3   7       4401.76       4296.24       653.67 o                         
   6   3   7         36.45       1222.76       720.97 o                         
   1   4   7      19462.07      21489.75       635.66 o                         
   3   4   7        117.86        782.70       538.45 o                         
   5   4   7        262.75       1326.79       689.70 o                         
   0   5   7        146.44        947.74       953.05 o                         
   2   5   7        297.68        930.23       581.11 o                         
   4   5   7       2633.88       3736.88       738.21 o                         
   6   5   7     135572.00     129299.78      2162.31 o                         
   1   6   7       2564.73       2780.70       670.43 o                         
   3   6   7       3068.60       3287.05       718.59 o                         
   5   6   7        392.31        772.37       842.28 o                         
   0   7   7         80.38        233.59      1028.48 o                         
   2   7   7       8341.74       7892.15       873.50 o                         
   4   7   7        378.12        812.29       883.55 o                         
   6   7   7       7764.72       6612.64      1017.17 o                         
   0   0   8       6888.88       7725.49      1219.47 o                         
   2   0   8       5669.62       7625.46       877.07 o                         
   4   0   8      10291.38       9328.14       979.31 o                         
   6   0   8      75759.22      71498.80      2346.94 o                         
   1   1   8      12901.58      14722.68       703.76 o                         
   3   1   8       3712.89       4071.39       622.82 o                         
   5   1   8      45096.07      42046.88      1326.87 o                         
   7   1   8      57186.00      54983.32      1696.00 o                         
   0   2   8        494.17       1785.12       839.49 o                         
   2   2   8      10161.73      10936.14       676.90 o                         
   4   2   8       4053.72       3948.21       733.77 o                         
   6   2   8       6579.58       7496.16       984.62 o                         
   1   3   8        602.42        944.43       621.42 o                         
   3   3   8          3.40       1974.50       795.18 o                         
   5   3   8      14535.27      15745.25       957.50 o                         
   7   3   8      14712.55      15254.16      1119.62 o                         
   0   4   8       3439.85       4114.35       893.66 o                         
   2   4   8        873.97       2358.18       699.95 o                         
   4   4   8       1736.31       1734.82       719.35 o                         
   6   4   8       5067.10       5392.99       893.30 o                         
   1   5   8       7492.13       7003.48       666.29 o                         
   3   5   8     580744.75     583775.88      6155.66 o                         
   5   5   8      27988.81      27324.91      1209.62 o                         
   7   5   8        316.33       1260.28      1049.71 o                         
   0   6   8       2270.55        619.65      1242.48 o                         
   2   6   8      10822.82      10737.55       857.31 o                         
   4   6   8       5831.44       6488.87       943.10 o                         
   6   6   8       8303.74       9881.97      1151.33 o                         
   1   7   8      14839.03      17977.17       993.23 o                         
   3   7   8      18762.81      19769.30      1188.19 o                         
   5   7   8      45387.05      46166.09      1480.75 o                         
   7   7   8      20994.19      20812.84      1325.57 o                         
   0   8   8        212.76       2844.01      1651.10 o                         
   2   8   8       4390.53       4873.43      1062.91 o                         
   4   8   8       1776.54       3451.92      1100.99 o                         
   6   8   8       7287.98       7250.54      1237.63 o                         
   8   8   8        942.44      -2694.15      2694.15 o                         
   1   0   9        453.61       1823.92       976.08 o                         
   3   0   9       4265.76       4982.53      1065.66 o                         
   5   0   9     176828.25     168288.53      3734.44 o                         
   7   0   9      24164.80      27742.16      2611.15 o                         
   0   1   9         26.31       -944.54       944.54 o                         
   2   1   9       2263.77       3620.94       683.34 o                         
   4   1   9       7075.89       7094.45       876.25 o                         
   6   1   9      76450.66      71692.09      1859.24 o                         
   8   1   9       4428.43       4210.13      1208.03 o                         
   1   2   9       8280.96       8097.87       794.15 o                         
   3   2   9        701.49        251.60       767.64 o                         
   5   2   9     163966.27     153218.05      2435.70 o                         
   7   2   9      14553.34      15175.99      1333.63 o                         
   0   3   9       1147.71       1467.24      1126.91 o                         
   2   3   9      27117.87      28896.20      1003.49 o                         
   4   3   9      30728.55      31344.57      1196.26 o                         
   6   3   9      12975.34      11714.04      1183.71 o                         
   8   3   9      15623.44      12179.40      1395.39 o                         
   1   4   9       5474.54       4935.58       828.95 o                         
   3   4   9       2535.09       2100.96       848.12 o                         
   5   4   9      18016.42      16996.06      1259.08 o                         
   7   4   9       1665.23       2676.76      1225.10 o                         
   0   5   9     157021.22     149609.91      2816.13 o                         
   2   5   9       2060.27       1151.49       799.09 o                         
   4   5   9     131960.47     117781.98      1971.67 o                         
   6   5   9      13678.70      14622.70      1227.96 o                         
   8   5   9       4480.52       3334.92      1288.65 o                         
   1   6   9       6691.45       7257.55       828.44 o                         
   3   6   9      84877.91      77259.05      1670.46 o                         
   5   6   9      31629.40      33133.73      1556.06 o                         
   7   6   9       7584.87       7645.23      1308.60 o                         
   0   7   9      13002.71      13393.21      1516.48 o                         
   2   7   9       4069.00       5611.46       994.77 o                         
   4   7   9       1457.51       1101.34      1105.09 o                         
   6   7   9       6010.62       3855.79      1450.60 o                         
   8   7   9       4140.13       1794.31      1595.39 o                         
   1   8   9       6910.82       8707.29      1165.41 o                         
   3   8   9       5378.94       5034.59      1160.03 o                         
   5   8   9     142281.11     135772.16      2582.76 o                         
   7   8   9      10826.50      11382.57      1562.25 o                         
   0   9   9       1400.65        350.94      1584.96 o                         
   2   9   9      19454.63      20214.88      1422.04 o                         
   4   9   9       3161.65       5897.88      1419.41 o                         
   6   9   9      10636.34      13964.32      1685.10 o                         
   8   9   9       5096.18       2946.63      1854.53 o                         
   0   0  10     634099.50     637306.69     18558.47 o                         
   2   0  10      66226.84      59558.86      2393.41 o                         
   4   0  10      47758.64      49108.33      2398.51 o                         
   6   0  10     789339.19     816151.50     13866.58 o                         
   8   0  10       9631.69      10189.45      2016.95 o                         
   1   1  10       1198.90       1763.01       911.62 o                         
   3   1  10       3993.08       3382.77       912.26 o                         
   5   1  10      17945.77      19977.89      1269.03 o                         
   7   1  10       2946.42        605.21      1299.93 o                         
   9   1  10       1036.03       3939.89      1575.03 o                         
   0   2  10       1529.82        509.81      1646.87 o                         
   2   2  10        108.94        128.03       819.63 o                         
   4   2  10       7239.67       6983.64       997.94 o                         
   6   2  10       3260.07       3616.63      1194.65 o                         
   8   2  10       1066.55       4069.15      1468.10 o                         
   1   3  10     124705.52     119157.93      2262.97 o                         
   3   3  10       4963.05       5276.04      1205.02 o                         
   5   3  10       1891.29       2760.84      1155.69 o                         
   7   3  10       2538.43       4129.59      1488.83 o                         
   9   3  10      51128.11      53699.19      2819.82 o                         
   0   4  10     137418.81     127266.47      3097.13 o                         
   2   4  10       1843.27       2586.38       973.65 o                         
   4   4  10       6974.19       6842.89      1102.14 o                         
   6   4  10      18241.47      17584.60      1578.56 o                         
   8   4  10       1654.34      -1641.72      1641.72 o                         
   1   5  10          3.46        434.34       895.56 o                         
   3   5  10      18385.39      17689.72      1253.60 o                         
   5   5  10          4.11       1748.92      1329.33 o                         
   7   5  10       1077.28       2272.10      1505.26 o                         
   9   5  10      16106.54      14715.75      1916.81 o                         
   0   6  10       9407.01       5625.36      1484.53 o                         
   2   6  10      21491.96      23141.58      1461.86 o                         
   4   6  10     130360.85     116680.36      2486.42 o                         
   6   6  10      69209.04      71580.60      2307.05 o                         
   8   6  10      38266.27      38958.34      1921.15 o                         
   1   7  10        505.54        192.66      1031.70 o                         
   3   7  10       2050.83       4665.00      1242.42 o                         
   5   7  10      85260.66      86147.15      2541.14 o                         
   7   7  10      11347.20      11484.68      1659.14 o                         
   9   7  10       2617.51       3369.09      1943.06 o                         
   0   8  10       4189.89       1343.41      1668.04 o                         
   2   8  10       6918.61       6572.17      1318.44 o                         
   4   8  10        640.92        520.16      1384.83 o                         
   6   8  10       1395.07       1686.48      1615.90 o                         
   8   8  10       4427.83       4001.74      1862.14 o                         
   1   9  10      31890.39      31631.07      1622.89 o                         
   3   9  10        306.20        639.24      1409.35 o                         
   5   9  10        556.34       1915.52      1653.35 o                         
   7   9  10        675.40       -780.80      2410.87 o                         
   9   9  10       8745.79       5698.96      2267.47 o                         
   0  10  10       5807.64       8539.04      2081.46 o                         
   2  10  10      13404.99      13270.38      1743.12 o                         
   4  10  10       1332.01       -226.27      1886.78 o                         
   6  10  10      76296.67      78695.56      3156.50 o                         
   8  10  10        623.09      -3042.68      3042.68 o                         
   1   0  11      37902.96      39168.52      2213.75 o                         
   3   0  11       7163.85       9795.50      1524.57 o                         
   5   0  11        797.04       4647.86      1840.77 o                         
   7   0  11     176081.78     161804.66      5821.29 o                         
   9   0  11        531.19       2417.82      2337.20 o                         
   0   1  11      37605.61      35043.23      1985.33 o                         
   2   1  11       6509.79       8358.81      1201.23 o                         
   4   1  11       9838.35       9884.85      1186.18 o                         
   6   1  11         15.74         96.71      1397.90 o                         
   8   1  11      12722.64       9973.54      1679.09 o                         
  10   1  11       5145.07       1500.85      1845.07 o                         
   1   2  11      15516.55      15367.52      1325.32 o                         
   3   2  11      20600.42      22206.96      1242.73 o                         
   5   2  11       6325.61       7826.25      1319.25 o                         
   7   2  11        984.50         91.64      1493.67 o                         
   9   2  11      15168.39      13630.17      2142.29 o                         
   0   3  11      17128.11      19719.99      2432.41 o                         
   2   3  11         38.13        226.58      1035.31 o                         
   4   3  11         55.28       3252.20      1252.39 o                         
   6   3  11        928.00       1784.94      1530.85 o                         
   8   3  11       2768.58       5704.94      1808.69 o                         
  10   3  11       6135.81      13027.57      2133.13 o                         
   1   4  11      26349.20      23423.68      1608.63 o                         
   3   4  11       4773.22       5931.82      1227.93 o                         
   5   4  11       6194.43       8570.03      1475.72 o                         
   7   4  11      33221.02      33742.41      2058.21 o                         
   9   4  11       4038.54       1039.64      2058.17 o                         
   0   5  11      40101.22      38383.89      2243.81 o                         
   2   5  11      27158.59      29992.03      1447.07 o                         
   4   5  11          3.29       -934.92      1272.68 o                         
   6   5  11         24.60       3113.85      1685.48 o                         
   8   5  11      20818.65      18844.26      2254.94 o                         
  10   5  11      13509.15      18540.07      2762.63 o                         
   1   6  11       5905.99       7181.22      1192.86 o                         
   3   6  11     235163.17     218128.19      3908.45 o                         
   5   6  11         11.94        708.64      1566.73 o                         
   7   6  11       4942.47       4438.87      1851.70 o                         
   9   6  11      58487.70      62685.82      2875.92 o                         
   0   7  11      14970.38      17835.45      2103.11 o                         
   2   7  11      53677.29      55207.16      1993.53 o                         
   4   7  11      19797.23      22470.94      1679.15 o                         
   6   7  11        792.97       2826.33      1728.96 o                         
   8   7  11      57956.46      58740.20      2639.55 o                         
  10   7  11        410.32       2150.26      2423.25 o                         
   1   8  11      14107.72      15592.49      1484.81 o                         
   3   8  11         26.76       1493.73      1518.09 o                         
   5   8  11       3410.49       4007.93      1825.24 o                         
   7   8  11       1057.28       1276.99      1894.65 o                         
   9   8  11       1206.19        144.75      2213.76 o                         
   0   9  11      32196.94      34847.84      2491.77 o                         
   2   9  11       1609.26        536.23      1514.63 o                         
   4   9  11        188.11       2619.19      1768.61 o                         
   6   9  11       3761.67       4152.82      2224.98 o                         
   8   9  11        139.06       2548.92      2205.62 o                         
   1  10  11       2753.33       6527.34      1891.56 o                         
   3  10  11      73414.98      77776.54      3170.50 o                         
   5  10  11       6437.28       5220.76      1954.23 o                         
   7  10  11       3497.29       3198.59      2287.71 o                         
   0  11  11       8548.08      12831.51      3508.30 o                         
   2  11  11      15384.68      16651.46      2382.85 o                         
   4  11  11        251.57        409.11      2222.19 o                         
   6  11  11         22.00        118.23      2687.06 o                         
   0   0  12     305559.16     273452.72      9591.55 o                         
   2   0  12       6930.00       6633.12      1947.36 o                         
   4   0  12       5705.66       6344.58      2370.16 o                         
   6   0  12       5608.13       4333.18      2487.54 o                         
   8   0  12       5475.53       6618.00      2551.83 o                         
  10   0  12      63758.48      63585.84      4082.83 o                         
   1   1  12       3749.09       4785.00      1253.80 o                         
   3   1  12       7838.02       6826.52      1576.36 o                         
   5   1  12         25.93        615.48      1456.22 o                         
   7   1  12       4402.69       3649.16      1741.39 o                         
   9   1  12       2671.64        374.07      1896.44 o                         
  11   1  12        785.33       1562.13      2334.49 o                         
   0   2  12      55567.17      50715.04      2800.84 o                         
   2   2  12          0.39       2567.03      1410.71 o                         
   4   2  12       1939.88       2687.88      1386.37 o                         
   6   2  12       6601.08       3973.95      1664.12 o                         
   8   2  12        310.81       -861.10      1857.77 o                         
  10   2  12      29560.14      33061.85      2508.66 o                         
   1   3  12      10932.07      12107.09      1562.24 o                         
   3   3  12        430.43       2424.22      1324.42 o                         
   5   3  12      45650.15      49695.01      1977.32 o                         
   7   3  12       8965.83      10738.44      1875.16 o                         
   9   3  12      13113.12      18394.74      2454.24 o                         
  11   3  12       3110.91       2533.18      2366.40 o                         
   0   4  12      16957.00      17347.39      2578.54 o                         
   2   4  12       5459.24       3940.60      1409.96 o                         
   4   4  12       3367.33       2545.36      1483.77 o                         
   6   4  12      34587.96      33168.96      2120.11 o                         
   8   4  12       1457.08       1307.90      2156.76 o                         
  10   4  12         50.11       3961.79      2480.23 o                         
   1   5  12      20361.29      20878.05      1772.29 o                         
   3   5  12      45323.67      48257.21      1852.48 o                         
   5   5  12       1191.73       3601.32      2142.29 o                         
   7   5  12       3072.69       4058.19      2099.92 o                         
   9   5  12       1045.47       4152.99      2512.27 o                         
   0   6  12      58305.07      58180.95      3078.85 o                         
   2   6  12       3943.44       4802.23      1503.09 o                         
   4   6  12       2503.59       3519.31      1662.62 o                         
   6   6  12        263.21        874.03      2120.81 o                         
   8   6  12        218.15       1715.45      2360.55 o                         
  10   6  12      63384.52      61177.46      3479.31 o                         
   1   7  12      21211.10      18292.56      1594.42 o                         
   3   7  12       5645.61       4856.87      1786.20 o                         
   5   7  12         61.68       1020.44      2178.03 o                         
   7   7  12       2626.40        741.61      2269.57 o                         
   9   7  12      27678.84      28863.34      3150.85 o                         
   0   8  12      51025.73      54850.28      3651.35 o                         
   2   8  12         48.51       1447.86      1518.11 o                         
   4   8  12         72.70       -299.99      1881.02 o                         
   6   8  12       3544.18       4312.91      2107.35 o                         
   8   8  12         71.71       1522.17      2269.01 o                         
   1   9  12         34.02        472.08      1749.65 o                         
   3   9  12       7191.31       9191.85      2245.37 o                         
   5   9  12      13406.56      15136.68      2232.97 o                         
   7   9  12       1148.69       3444.38      2302.39 o                         
   0  10  12       8901.89      10863.51      2903.72 o                         
   2  10  12       3680.32       2627.22      2185.82 o                         
   4  10  12      22954.88      25188.73      2567.53 o                         
   6  10  12      13172.75      12092.78      2927.10 o                         
   1  11  12       2678.34       3062.15      2223.37 o                         
   3  11  12       4617.45       3064.21      2350.39 o                         
   1   0  13        967.82      -1291.62      2012.84 o                         
   3   0  13       1532.37       2913.15      2188.69 o                         
   5   0  13         16.81        527.77      2606.58 o                         
   7   0  13       1555.99       7098.05      3312.53 o                         
   9   0  13         30.69       2250.88      3389.69 o                         
   0   1  13     145550.08     127285.45      4755.70 o                         
   2   1  13         11.42      -1509.05      1509.05 o                         
   4   1  13      33145.04      33937.95      2593.26 o                         
   6   1  13      19026.29      18570.50      2155.60 o                         
   8   1  13          9.12       1475.68      2289.56 o                         
  10   1  13        483.49       -877.84      2567.14 o                         
   1   2  13      50633.27      50477.84      2267.26 o                         
   3   2  13      22410.26      23512.11      2151.65 o                         
   5   2  13       2948.61       4930.27      1874.26 o                         
   7   2  13      14010.04      20300.02      2157.16 o                         
   9   2  13       2121.39          5.86      2413.93 o                         
   0   3  13      18269.81      15199.02      2390.87 o                         
   2   3  13       2775.47        347.99      1689.56 o                         
   4   3  13       3259.10       3070.59      1782.03 o                         
   6   3  13       1976.02       2344.25      1931.07 o                         
   8   3  13       3833.40       6434.76      2322.54 o                         
  10   3  13       7370.03       4399.64      2519.90 o                         
   1   4  13       8175.63       7992.85      1702.25 o                         
   3   4  13      33457.62      28378.55      2122.11 o                         
   5   4  13        950.60       1021.49      1879.14 o                         
   7   4  13       6559.89       6938.61      2309.44 o                         
   9   4  13       3600.68       2365.60      2628.45 o                         
   0   5  13       2241.93       3545.54      2608.81 o                         
   2   5  13       8094.45       7494.77      1774.38 o                         
   4   5  13          7.47       1626.21      1956.20 o                         
   6   5  13      79645.82      89037.48      3452.33 o                         
   8   5  13       5704.87       6461.35      2895.75 o                         
   1   6  13       1704.79       1978.67      2029.06 o                         
   3   6  13        277.63      -1560.09      1932.78 o                         
   5   6  13       2166.89       2921.45      2467.63 o                         
   7   6  13        707.67       6182.82      2576.82 o                         
   9   6  13       1806.68       3847.27      3029.21 o                         
   0   7  13        389.97       1073.86      2657.48 o                         
   2   7  13        767.14        674.50      1864.65 o                         
   4   7  13        612.06       1006.03      2387.68 o                         
   6   7  13       1460.22       5498.57      2822.28 o                         
   8   7  13       1067.36       8335.09      2948.51 o                         
   1   8  13      56964.39      57044.85      2461.98 o                         
   3   8  13      10697.16      10946.29      2512.31 o                         
   5   8  13       5550.26       8532.80      2565.31 o                         
   7   8  13       9815.30      10476.58      3013.83 o                         
   0   9  13      15943.06      14963.24      2995.30 o                         
   2   9  13         38.81       1012.52      2158.70 o                         
   4   9  13      10737.82       7840.84      2407.01 o                         
   6   9  13       5346.79       7540.49      3186.58 o                         
   1  10  13       1420.16       1078.84      2176.12 o                         
   3  10  13       3847.11       4110.47      2462.99 o                         
   0   0  14        621.96       4555.54      5339.04 o                         
   2   0  14        737.43        864.99      2490.28 o                         
   4   0  14      30121.94      39638.92      3831.16 o                         
   6   0  14      36514.46      33439.57      3659.97 o                         
   8   0  14       2125.46       2091.67      3450.77 o                         
   1   1  14       7744.20       6445.75      1962.47 o                         
   3   1  14        224.13       -264.38      1977.75 o                         
   5   1  14      11585.06      12873.30      2276.64 o                         
   7   1  14       8686.17      16331.35      3068.80 o                         
   9   1  14          9.14      -1194.76      2674.13 o                         
   0   2  14       6808.85       5853.04      3094.99 o                         
   2   2  14       3644.08       3311.51      1799.64 o                         
   4   2  14        185.27       5889.79      2155.93 o                         
   6   2  14        136.59       3787.15      2345.24 o                         
   8   2  14        573.16       6371.72      2779.98 o                         
   1   3  14      11559.36      17662.54      2236.39 o                         
   3   3  14      29185.25      23223.81      3012.82 o                         
   5   3  14          4.65      -2171.72      2171.72 o                         
   7   3  14      25960.85      25492.31      2657.32 o                         
   9   3  14       1311.69       2980.93      2908.50 o                         
   0   4  14       4601.67       4246.08      3587.16 o                         
   2   4  14         37.16       -520.88      2148.23 o                         
   4   4  14       2417.04       4707.32      2118.10 o                         
   6   4  14       5127.59       5511.99      2662.87 o                         
   8   4  14       1071.76       4057.17      2688.64 o                         
   1   5  14        430.25       -517.44      2355.85 o                         
   3   5  14      98723.03      91635.51      3929.67 o                         
   5   5  14       2328.46       1548.86      2309.04 o                         
   7   5  14        851.23       1428.59      2618.09 o                         
   0   6  14       4220.38       6056.10      6157.78 o                         
   2   6  14        167.31       1714.18      2422.19 o                         
   4   6  14       8586.45       7748.53      2562.54 o                         
   6   6  14      36901.38      33071.68      3155.67 o                         
   1   7  14        713.64       -733.89      2305.80 o                         
   3   7  14       1485.11       4108.20      2417.85 o                         
   5   7  14      28974.77      27794.75      2934.15 o                         
   0   8  14        107.00       3530.95      3461.25 o                         
   2   8  14       5630.67       5940.38      2409.30 o                         
   4   8  14       1102.05      -2619.27      2619.27 o                         
   1   9  14      17344.30      17370.62      2650.07 o                         
   3   9  14      19847.89      23157.34      3459.38 o                         
   1   0  15         11.54       4534.80      3909.34 o                         
   3   0  15     115257.08     101125.45      7985.77 o                         
   5   0  15      30946.19      29673.88      4714.69 o                         
   7   0  15       4009.63       6343.56      4184.86 o                         
   0   1  15        577.18      -2224.78      3842.91 o                         
   2   1  15       2504.78       1371.14      2707.89 o                         
   4   1  15        689.04        134.29      2974.67 o                         
   6   1  15       1650.10        484.16      3237.47 o                         
   1   2  15       3599.69        906.36      4444.42 o                         
   3   2  15       1496.46        108.58      2841.82 o                         
   5   2  15       4395.99       9318.50      2989.39 o                         
   7   2  15       4768.29       5539.41      2822.82 o                         
   0   3  15       6151.12       3028.56      4404.84 o                         
   2   3  15      65512.47      61929.50      3509.35 o                         
   4   3  15         91.01       3905.07      2619.11 o                         
   6   3  15      10203.35      12766.29      2771.37 o                         
   1   4  15       2116.41       2870.47      2733.05 o                         
   3   4  15      48281.84      50604.28      3624.93 o                         
   5   4  15       1132.25       -771.95      2492.09 o                         
   0   5  15       3762.65       3700.49      3918.44 o                         
   2   5  15        162.42       3679.33      2446.94 o                         
   4   5  15      23246.99      19678.75      2609.26 o                         
   6   5  15      11459.72      15556.88      2939.28 o                         
   1   6  15      10761.88      10990.25      2735.05 o                         
   3   6  15        488.13       -989.94      2535.08 o                         
   5   6  15       7302.87       8113.71      2765.14 o                         
   0   7  15         46.69        631.98      3995.01 o                         
   2   7  15       1982.98        454.73      2793.63 o                         
   0   0  16       7997.58      -5184.67      6209.50 o                         
   2   0  16      29021.28      28439.04      4303.93 o                         
   4   0  16       2918.67       5953.08      4429.80 o                         
   1   1  16       5602.54       5237.18      3141.15 o                         
   3   1  16         41.13       -941.94      2772.75 o                         
   5   1  16       7249.78       9938.17      3372.15 o                         
   0   2  16      10446.07      11992.98      4386.40 o                         
   2   2  16       3305.02       9385.29      3066.62 o                         
   4   2  16       3730.37        300.69      3242.93 o                         
   1   3  16       2096.17      -1710.75      3050.28 o                         
   3   3  16        368.58       2452.04      2874.86 o                         
   0   4  16          5.91       6571.06      4335.51 o                         
   2   4  16        462.61       2365.42      4157.81 o                         
   1   5  16        224.33       -630.63      2987.26 o                         
                                                                                
